# Supplementary material for: Mother trees of common ash (Fraxinus excelsior) disperse different sets of mycobiome through their seed wings
Source: BMC Res Notes. 2024 Jul 30;17:213. doi: 10.1186/s13104-024-06863-z (PMC11289985; doi:10.1186/s13104-024-06863-z)
Supplement: Supplementary file 1 — Supplementary Material 1. [file 13104_2024_6863_MOESM1_ESM.xlsx]

## Sheet: Sheet1
Table S1. OTU table with taxa names ,molecule identifier and the specific OTU in teach genotype (marked as specific, other non-marked was shared OTUs between two genotypes)
OTUs	Sequence	Kingdom	Phylum	Class	Order	Family	Genus	Species	Genotype 33	Genotype 35
OTU1	ACCTGCGGAAGGATCATTACTGGGTCGACGCCTCCGGGCACATCCCCCACCCTTTGTAACCGCGGCCAGGATTCGGCGCCTGGCGGAACCACCCCCCGCTCGCGGGGGGCTCCGCCTGCCGGAATCAGCCAACCCTGCCTAGAAGTTGAAGTCCGAGAACAAGTTAAATCAAATAA	Fungi	Ascomycota	Dothideomycetes	Venturiales	Sympoventuriaceae	Fusicladium	Fusicladium_proteae*
OTU2	ACCTGCGGAAGGATCATTAATGGGTCGACGCCTCCGGGCACATCCCCCACCCTTTGTAACCGCGGCCAGGATTCGGCGCCTGGCGGAACCACCCCCCGCTCGCGGGGGCTCCGCCTGCCGGAATCAGCCAACCCTGCCTAGAAGTTGAAGTCTGAGAACAAGTTAAATCAAACAA	Fungi	Ascomycota	Dothideomycetes	Venturiales	Sympoventuriaceae	Fusicladium	Fusicladium_proteae*
OTU3	ACCTGCGGGAGGGATCATTAATGGGTCGACGCCTCCGGGCACATCCCCCACCCTTTGTAACCGCGGCCAGGATTCGGCGCCTGGCGGAACCACCCCCCGCTCGCGGGGGGCTCCGCCTGCCGGAATCAGCCAACCCTGCCTAGAAGTTGAAGTCTGAGAACAAGTTAAATCAAATAA	Fungi	Ascomycota	Dothideomycetes	Venturiales	Sympoventuriaceae	Fusicladium	Fusicladium_proteae*
OTU4	ACCTGCGGAAGGATCATTACAGAGTTCATGCCCGAAAGGGTAGACCTCCCACCCTTGTGTATTATTACTTTGTTGCTTTGGCGAGCTGCCTCCGGGCCTTGTATGCTCGCCAGAGAATACCAAAACTCTTTTTATTAATGTCGTCTGAGTACTATATAATAGTTAA	Fungi	Ascomycota	Leotiomycetes	Helotiales	Sclerotiniaceae	NA	NA
OTU5	ACCTGGAAGGATCATTACAGAGTGTGAGGCTCAGTCGTGGCAACTGCCGCGTGCTGGGCCGACCCTCCCACCCGTGTCGATTTGTATCTTGTTGCTTTGGCGGGCCGGGCCGCGTCGTCGCTGCTCCGCAAGGATATGCGTCGGCCGCCCACCGGTTTCGGCTGGAGCGCGCCCGCCAAAGACCCAACCAAAACTCATGTTGTTTTTGTCGTCTCAGCTTTATTATTGAAATTGATAA	Fungi	Ascomycota	Leotiomycetes	Erysiphales	Erysiphaceae	Erysiphe	Erysiphe_hypophylla	Specific
OTU6	ACCTGCGGAAGGATCATTAATGGGTCGACGCCTCCGGGCACATCCCCCACCCTTTGTAACTGCGGCCAGGATTCGGCGCCTGGCGGAACCACCCCCCGCTCGCGGGGGGCTCCGCCTGCCGGAATCAGCCAACCCTGCCTAGAAGTTGAAGTCTGAGAACAAGTTAAATCAAACAA	Fungi	Ascomycota	Dothideomycetes	Venturiales	Sympoventuriaceae	Fusicladium	Fusicladium_proteae*
OTU7	ACCTGCGGAAGGATCATTACTGGGTCGACGCCTCCGGGCACATCCCCCACCCTTTGTAACCGCGACCAGGATTCGGCGCCTGGCGGAACCACCCCCCGCTCGCGGGGGGCTCCGCCTGCCGGAATCAGCCAACCCTGCCTAGAAGTTGAAGTCTGAGAACAAGTTAAATCAAATAA	Fungi	Ascomycota	Dothideomycetes	Venturiales	Sympoventuriaceae	Fusicladium	Fusicladium_proteae*
OTU8	ACCTGCGGAAGGATCATTAATAGTGCCCTCTGATGCAAATCATTGGGTTAGATCTGCTCTCTTCGCAAGAAGAGGGTTTCCATACACACCGTGAACTGTGGCTTCGGCCATCACAAACTGTTAGTAATGAATGTAATATCATAACAAAAACAA	Fungi	Basidiomycota	Tremellomycetes	Tremellales	Bulleribasidiaceae	Vishniacozyma	Vishniacozyma_victoriae		Specific
OTU9	ACCTGCGGAAGGATCATTACTGGGTCGACGCCTCCGGGCACATCCCCCACCCTTTGTAACCGCGGCCAGGATTCGGCGCCTGGCGGAACCACCCCCCGCTCGCGGGGGGATCCGCCTGCCGGAATCAGCCAACCCTGCCTAGAAGTTGAAGTCTGAGAACAAGTTAAATCAAATAA	Fungi	Ascomycota	Dothideomycetes	Venturiales	Sympoventuriaceae	Fusicladium	Fusicladium_proteae*
OTU10	ACCTGGGAGGATCATTACTGGGTCGACGCCTCCGGGCACATCCCCCACCCTTTGTAACCGCGGCCAGGATTCGGCGCCTGGCGGAACCACCCCCCGCTCGCGGGGGGCTCCGCCTGCCGGAATCAGCCAACCCTGCCTAGAAGTTGAAGTCTGAGAACAAGTTAAATCAAATAA	Fungi	Ascomycota	Dothideomycetes	Venturiales	Sympoventuriaceae	Fusicladium	Fusicladium_proteae*
OTU11	ACCTGCGGAGGGATCATTACACAAATATGAAGGCAGATTGGGTAGTCCCCGCTTTTGGGGGTTTGCCCATTCTGGCGCCATATTCACCCATGTCTTTTGCGTACTACTTGTTTCCTTGGCGGGCTCGCCCGCCAATTGGACTTTATTCAAACCTTTTTTTATTGCAATCAGCGTCAGCAAAACAATGTAATCAATTAC	Fungi	Ascomycota	Dothideomycetes	Pleosporales	Pleosporaceae	Pyrenophora	Pyrenophora_japonica
OTU12	ACCTGCGGAGGGATCATTAATGGGTCGACGCCTCCGGGCACATCCCCCACCCTTTGTAACCGCGGCCAGGATTCGGCGCCTGGCGGAACCACCCCCCGCTCGCGGGGGGCTCCGCCTGCCGGAATCAGCCAACCCTGCCTAGAAGTCGAAGTCTGAGAACAAGTTAAATCAAATAA	Fungi	Ascomycota	Dothideomycetes	Venturiales	Sympoventuriaceae	Fusicladium	Fusicladium_proteae*
OTU13	ACCTGCGGAGGGATCATTAATGGGTCGACGCCTCCGGGCACATCCCCCACCCTTTGTAACCGCGGCCAGGATTCGGCGCCTGGCGGAACCACCCCCCGCTCGCGGGGGGCTCCGCCTGCCGGAATCAGCCAACCCTTCCTAGAAGTTGAAGTCTGAGAACAAGTTAAATCAAATAA	Fungi	Ascomycota	Dothideomycetes	Venturiales	Sympoventuriaceae	Fusicladium	Fusicladium_proteae*
OTU14	ACCTGCGGAAGGATCATTACTGGGTCGACGCCTCCGGGCACATCCCCCACCCTTTGTAACCGCGGCCAGGATTCGGCGCCTGGCGGAACCACCCCCCGCTCGCGGGGGGCTCCGCCTGCCGGAATCAGCCAACCCTGCCTAGAAGTTGGAGTCTGAGAACAAGTTAAATCAAATAA	Fungi	Ascomycota	Dothideomycetes	Venturiales	Sympoventuriaceae	Fusicladium	Fusicladium_proteae*
OTU15	ACCTGCGGAAGGATCATTAATGGGTCGACGCCTCCGGGCACATCCCCCACCCTTTGTAACCGCGGCCAGGATTCGGCGCCTGGCGGAACCACCCCCCGCTCGCGGGGGGCTCCGCCTGCCGGAATCAGCCAACCCTGCCTAGAAGTTGAAGTCTGAGAACAAGTTAAATCAATAA	Fungi	Ascomycota	Dothideomycetes	Venturiales	Sympoventuriaceae	Fusicladium	Fusicladium_proteae*
OTU16	ACCTGCGGAGGGATCATTAATGGGTCGACGCCTCCGGGCACATCCCCCACCCTTTGTAACCGCGGCCAGGATTCGGCGCCTGGCGGAACCACCCCCCGCTCGCGGGGGGCTCCGCCTGCCGGAATCAGCCAACCCTGCCCAGAAGTTGAAGTCTGAGAACAAGTTAAATCAAATAA	Fungi	Ascomycota	Dothideomycetes	Venturiales	Sympoventuriaceae	Fusicladium	Fusicladium_proteae*
OTU17	ACCTGCGGAAGGATCATTACTGGGTCGACGCCTCCGGGCACATCCCCCACCCTTTGTAACCGCAGCCAGGATTCGGCGCCTGGCGGAACCACCCCCCGCTCGCGGGGGGCTCCGCCTGCCGGAATCAGCCAACCCTGCCTAGAAGTTGAAGTCTGAGAACAAGTTAAATCAAATAA	Fungi	Ascomycota	Dothideomycetes	Venturiales	Sympoventuriaceae	Fusicladium	Fusicladium_proteae*
OTU18	ACCTGCGGAGGGATCATTAGTGAATTGAATATGTTAGCGGACCTCTTCGGAGTCCCTAGCATCAAATCATATCCATAACACCTGTGAACTGTAAGGCTGTCTTGAAAACGAAAGTGATTAGAGCGCCTGCCCATTTTATACAAACATTAAAGTAACAAACGTAGTCTTATTATAATCTAATAA	Fungi	Basidiomycota	Tremellomycetes	Filobasidiales	Piskurozymaceae	Solicoccozyma	Solicoccozyma_terricola	Specific
OTU19	ACCTGCGGAAGGATCATTACTGGGTCGACGCCTCCGGGCACATCCCCCACCCTTTGTAACCGCGGCCAGGATTCGGCGCCTGGCGGAACCACCCCCCGCTCGCGGGGGGCTCCGCCTGCCGGAATCAGCCAACCCTGACTAGAAGTTGAAGTCTGAGAACAAGTTAAATCAAATAA	Fungi	Ascomycota	Dothideomycetes	Venturiales	Sympoventuriaceae	Fusicladium	Fusicladium_proteae*
OTU20	ACCTGCGGAAGGATCATTACTGGGTCGACGCCTCCGGGCACATCCCCCACCCTTTGTAACCGTGGCCAGGATTCGGCGCCTGGCGGAACTACCCCCCGCTCGCGGGGGACTCCGCCTGCCGGAATCAGCCAACCCTGCCTAGAAGTTGAAGTCTGAGAACAAGTTAAATCAAATAA	Fungi	Ascomycota	Dothideomycetes	Venturiales	Sympoventuriaceae	Fusicladium	Fusicladium_proteae*		Specific
OTU21	ACCTGCGGAGGGATCATTAATGGGTCGACGCCTCCGGGCACATCCCCCACCCTTTGTAACCGCGGCCAGGATTCGGCGCCTGGCGGAACCACCCCCCGCTCGCGGGGGCTCCGCCTGCCGGAATCAGCCAACCCTGCCTAGAAGTTGAAGTCTGAGAACAAGTTAAATCAAATAA	Fungi	Ascomycota	Dothideomycetes	Venturiales	Sympoventuriaceae	Fusicladium	Fusicladium_proteae*
OTU22	ACCTGCGGAGGGATCATTAATGGGTCGACGCCTCCGGGCACATCCCCCACCCTTTGTAACCGCGGCCAGGATTCGGCGCCTGGCGGAACCACCCCCCGCTCGCGGGGGGCTCCGCCTGCCGGAATCAGCCAACCCTGCCTAGAAGTTGAAGTCTGAGAACAAGTTAAATTAAATAA	Fungi	Ascomycota	Dothideomycetes	Venturiales	Sympoventuriaceae	Fusicladium	Fusicladium_proteae*
OTU23	ACCTGCGGAAGGATCATTAATGGGTCGACGCCTCTGGGCACATCCCCCACCCTTTGTAACCGCGGCCAGGATTCGGCGCCTGGCGGAACCACCCCCCGCTCGCGGGGGGCTCCGCCTGCCGGAATCAGCCAACCCTGCCTAGAAGTTGAAGTCTGAGAACAAGTTAAATCAAACAA	Fungi	Ascomycota	Dothideomycetes	Venturiales	Sympoventuriaceae	Fusicladium	Fusicladium_proteae*
OTU24	ACCTGCGGAAGGATCATTACCTTTCTGTCCTTTGGGACATTTGGCGGGGCTATGGTCTCCATAGCCTCTGTCTAAAACCGTGTCTTTTGCGTACTACTTGTTTCCTCGGCAGGCTTGCCCGCCGGTTGGACCCCTTAAAACTCTTTGCAATTGCAATCAGCGTCTGAATAATATAATAATTAC	Fungi	Ascomycota	Dothideomycetes	Pleosporales	Phaeosphaeriaceae	Bhatiellae	Bhatiellae_rosae		Specific
OTU25	ACCTGCGGAGGGATCATTACTGAGTTAGGGTCTTCTAGGCCCGACCTCCAACCCTTTGTCTAATTACCACTTGTTGCTTCGGCGAGCCCGTTCCTTGAAATATAGGGACCGCCGGGGGTTTAATACCCTTGGTCCGTGCTCGTCGATAGCCATTATTAAACTCTTGATTAAATGTGTCGTCTAAGTAAACAAGCAAATAAAATAA	Fungi	Ascomycota	Eurotiomycetes	Chaetothyriales	NA	NA	NA		Specific
OTU26	ACCTGCGGAAGGATCATTACTGGGTCGACGCCTCCGGGCACATCCCCCACCCTTTGTAACCGCGGCCAGGATTCGGCGCCTGGCGGAACCACCCCCCGCTCGCGGGGGGCTTCGCCTGCCGGAATCAGCCAACCCTGCCTAGAAGTTGAAGTCTGAGAACAAGTTAAATCAAATAA	Fungi	Ascomycota	Dothideomycetes	Venturiales	Sympoventuriaceae	Fusicladium	Fusicladium_proteae*
OTU27	ACCTGCGGAAGGATCATTAATGGGTCGACGCCTCCGGGCACATCCCCCACCCTTTGTAACTGCGGCCAGGATTCGGCGCCTGGCGGAACCATCCCCCGCTCGCGGGGGGCTCCGCCTGCCGGAATCAGCCAACCCTGCCTAGAAGTTGAAGTCTGAGAACAAGTTAAATCAAATAA	Fungi	Ascomycota	Dothideomycetes	Venturiales	Sympoventuriaceae	Fusicladium	Fusicladium_proteae*
OTU28	ACCTGCGGAGGGATCATTAATGAAAATGTGTTGCCGGGGCCCATAATCCCGGCACTAACCTTCTTATCCATAACACCTGTGCACTGTTGGATGCTTGCATCCACTTTTATACTAAACAATTTGTAACAAATGTAGTCTTATTATAATTAATAA	Fungi	Basidiomycota	Tremellomycetes	Filobasidiales	Filobasidiaceae	Filobasidium	Filobasidium_wieringae
OTU29	ACCTGCGGAAGGATCATTACTGGGTCGACGCCTCCGGGCACATCCCCCACCCTTTGTAACCGCGGCCAGGATTCAGCGCCTGGCGGAACCACCCCCCGCTCGCGGGGGGCTCCGCCTGCCGGAATCAGCCAACCCTGCCTAGAAGTTGAAGTCTGAGAACAAGTTAAATCAAATAA	Fungi	Ascomycota	Dothideomycetes	Venturiales	Sympoventuriaceae	Fusicladium	Fusicladium_proteae*
OTU30	ACCTGCGGAAGGATCATTATTGATTGGTCGAAAGACCTTATCAGATTCTACCACCTCTGTGAACCGTTGACCTCCGGGTTAATAATCAAACATCAGTGTAACGAACGTAAGAGTATCTTAATTAAACAA	Fungi	Basidiomycota	Tremellomycetes	Tremellales	Rhynchogastremataceae	Papiliotrema	Papiliotrema_flavescens
OTU31	ACCTGCGGAAGGATCATTACTGGGTCGACGCCTCCGGGCACATCCCCCACCCTTTGTAACCGCGGCCAGGATTCGGCGCCTGGCGGAACCACCCCCCGCTCGCGGGGGGCTCCGCCTGCCGGAATCAGCCAACCCTGCCTGGAAGTTGAAGTCTGAGAACAAGTTAAATCAAATAA	Fungi	Ascomycota	Dothideomycetes	Venturiales	Sympoventuriaceae	Fusicladium	Fusicladium_proteae*
OTU32	ACCTGCGGAGGGATCATTAATGGGTCGACGCCTCCGGGCACATCCCCCGCCCTTTGTAACCGCGGCCAGGATTCGGCGCCTGGCGGAACCACCCCCCGCTCGCGGGGGGCTCCGCCTGCCGGAATCAGCCAACCCTGCCTAGAAGTTGAAGTCTGAGAACAAGTTAAATCAAATAA	Fungi	Ascomycota	Dothideomycetes	Venturiales	Sympoventuriaceae	Fusicladium	Fusicladium_proteae*
OTU33	ACCTGCGGAGGGATCATTACAGAGTTGGGGTCCCTCGGGGCCCGATCTCCCACCCTTTGTCGTCGCGAATCTTGTTGCTTTGGCGTGGCCCGCCGGACCCCCCTCACCGGGGGCGAGGCGACCGGGCTCTCACCGGCCCGGGCAGCCGCCCGCCAGAGGACCAAAACCAAACTCTTCTTGAAAACCCATGCGGTCAGAGTAAAAATGATAAATAAATCAA	Fungi	Ascomycota	Dothideomycetes	Myriangiales	Elsinoaceae	Elsinoe	Elsinoe_sp	Specific
OTU34	ACCTCGGAGGGCTCATTACTGGGTCGACGCCTCCGGGCACATCCCCCACCCTTTGTAACCGCGGCCAGGATTCGGCGCCTGGCGGAACCACCCCCCGCTCGCGGGGGGCTCCGCCTGCCGGAATCAGCCAACCCTGCCTAGAAGTTGAAGTCTGAGAACAAGTTAAATCAAATAA	Fungi	Ascomycota	Dothideomycetes	Venturiales	Sympoventuriaceae	Fusicladium	Fusicladium_proteae*
OTU35	ACCTGCGGAAGGATCATTACTGGGTCGACGCCTCCGGGCACATCCCCCACCCTTTGTAACCGCGGCCAGGATTCGGCGCCTGGCGGAACCACCCCCCGCTCGCGGGGGGCTCCGCCTGCCGGAATCAGCCAACCCTTCCTAGAAGTTGAAGTCTGAGAACAAGTTAAATCAAATAA	Fungi	Ascomycota	Dothideomycetes	Venturiales	Sympoventuriaceae	Fusicladium	Fusicladium_proteae*
OTU36	ACCTGCGGAAGGATCATTACTGGGTCGACGCCTCCGGGCACATCCCCCACCCTTTGTAACCGCGGCCAGGATTCGGCGCCTGGCGGAACCACCCCCCGCTCGCGGGGGGCTCCGCCTGCCGGAATCAGCCAACCCTGCCCAGAAGTTGAAGTCTGAGAACAAGTTAAATCAAATAA	Fungi	Ascomycota	Dothideomycetes	Venturiales	Sympoventuriaceae	Fusicladium	Fusicladium_proteae*
OTU37	ACCTGCGGAGGGATCATTAATGAAATGCAAGGACGCTCTTTTTAGAGGTCCGACCCAAATCATTTTCCTTTACACTGTGCACATACTATTTTTACACCATTTTTAACGCATTAGTATAAGAATGTAATACAAGTCTCGTAAGAGCAATAAATTAATAA	Fungi	Basidiomycota	Cystobasidiomycetes	Cystobasidiomycetes_ord_Incertae_sedis	Symmetrosporaceae	Symmetrospora	NA		Specific
OTU38	ACCTGCGGAAGGATCATTACTGGGTCGACACCTCCGGGCACATCCCCCACCCTTTGTAACCGCGGCCAGGATTCGGCGCCTGGCGGAACCACCCCCCGCTCGCGGGGGGCTCCGCCTGCCGGAATCAGCCAACCCTGCCTAGAAGTTGAAGTCTGAGAACAAGTTAAATCAAATAA	Fungi	Ascomycota	Dothideomycetes	Venturiales	Sympoventuriaceae	Fusicladium	Fusicladium_proteae*
OTU39	ACCTGCGGAGGGATCATTAATGGGTCGACGCCTCCGGGCACATCCCCCACCCTTTGTAACCGCGGCCAGGATTCGGCGCCTGGCGGAACCACCCCCCGCTCGCGGGGGGGCTCCGCCTGCCGGAATCAGCCAACCCTGCCTAGAAGTTGAAGTCTGAGAACAAGTTAAATCAAATAA	Fungi	Ascomycota	Dothideomycetes	Venturiales	Sympoventuriaceae	Fusicladium	Fusicladium_proteae*		Specific
OTU40	ACCTGCGGAAGGATCATTACAATTCAGTAGCTTGCTACTGCTCGGGAGGCGCTGTAAGCCCGCATAGTTTAATCACTGATGAGCGGCAGGCCCTCTGTCTGTACCCTTGTCTTTTGCGCACTCATGTTTCCTCGGCGGGCTTGCCCGCCGATTGGACAACCCTATAACCTTTTTAATTTTCAATCAGCGTCTGAAAAAACTTAATAATTAC	Fungi	Ascomycota	Dothideomycetes	Pleosporales	Phaeosphaeriaceae	Phaeosphaeria	Phaeosphaeria_culmorum
OTU41	ACCTCGGAGGGATCATTACAGAGTGTGAGGCTCAGTCGTGGCAACTGCCGCGTGCTGGGCCGACCCTCCCACCCGTGTCGATTTGTATCTTGTTGCTTTGGCGGGCCGGGCCGCGTCGTCGCTGCTCCGCAAGGATATGCGTCGGCCGCCCACCGGTTTCGGCTGGAGCGCGCCCGCCAAAGACCCAACCAAAACTCATGTTGTTTTTGTCGTCTCAGCTTTATTATTGAAATTGATAA	Fungi	Ascomycota	Leotiomycetes	Erysiphales	Erysiphaceae	Erysiphe	Erysiphe_hypophylla
OTU42	ACCTGCGGAAGGATCATTACTGGGTCGACGCCTCCGGGCACATCCCCCACCCTTTGTAACCGCGGCCAGGATTCGGCGCCTGGCGGAACCACCCCCCGCTCGCGGGGGGCTCCGCCTGCCGGAATCAGCCAACCCTGCCTAGAAGTTGAAGTCTGAGAACTAGTTAAATCAAATAA	Fungi	Ascomycota	Dothideomycetes	Venturiales	Sympoventuriaceae	Fusicladium	Fusicladium_proteae*
OTU43	ACCTGCGAGGGATCATTAATGGGTCGACGCCTCCGGGCACATCCCCCACCCTTTGTAACCGCGGCCAGGATTCGGCGCCTGGCGGAACCACCCCCCGCTCGCGGGGGGCTCCGCCTGCCGGAATCAGCCAACCCTGCCTAGAAGTTGAAGTCTGAGAACAAGTTAAATCAAATAA	Fungi	Ascomycota	Dothideomycetes	Venturiales	Sympoventuriaceae	Fusicladium	Fusicladium_proteae*
OTU44	ACCTGCGGAGGGATCATTAATGGGTCGACGCCTCCGGGCACACCCCCCACCCTTTGTAACCGCGGCCAGGATTCGGCGCCTGGCGGAACCACCCCCCGCTCGCGGGGGGCTCCGCCTGCCGGAATCAGCCAACCCTGCCTAGAAGTTGAAGTCTGAGAACAAGTTAAATCAAATAA	Fungi	Ascomycota	Dothideomycetes	Venturiales	Sympoventuriaceae	Fusicladium	Fusicladium_proteae*
OTU45	ACCTGCGGAAGGATCATTACTGGGTCGACGCCTCCGGGCACATCCCCCACCCTTCGTAACCGCGGCCAGGATTCGGCGCCTGGCGGAACCACCCCCCGCTCGCGGGGGGCTCCGCCTGCCGGAATCAGCCAACCCTGCCTAGAAGTTGAAGTCTGAGAACAAGTTAAATCAAATAA	Fungi	Ascomycota	Dothideomycetes	Venturiales	Sympoventuriaceae	Fusicladium	Fusicladium_proteae*
OTU46	ACCTGCGGAGGGATCATTAATGGGTCGACGCCTCCGGGCACATCCCCCACCCTCTGTAACCGCGGCCAGGATTCGGCGCCTGGCGGAACCACCCCCCGCTCGCGGGGGGCTCCGCCTGCCGGAATCAGCCAACCCTGCCTAGAAGTTGAAGTCTGAGAACAAGTTAAATCAAATAA	Fungi	Ascomycota	Dothideomycetes	Venturiales	Sympoventuriaceae	Fusicladium	Fusicladium_proteae*
OTU47	ACCTGCGGAAGGATCATTAATGAATTTTTAGGGCGCTCTTTTTAGAGGTCCGACCAATTTCATTTCCACACACCGTGAACACACTTCTCTTTTTACACACAATTTATAAACACACAAGTCTATAAGAATGTATAAAGTCTCTTAATTGAGCATAAAGTTATAATAC	Fungi	Basidiomycota	Cystobasidiomycetes	Erythrobasidiales	Erythrobasidiaceae	Erythrobasidium	Erythrobasidium_hasegawae		Specific
OTU48	ACCGGGAGGGATCATTAATGGGTCGACGCCTCCGGGCACATCCCCCACCCTTTGTAACCGCGGCCAGGATTCGGCGCCTGGCGGAACCACCCCCCGCTCGCGGGGGGCTCCGCCTGCCGGAATCAGCCAACCCTGCCTAGAAGTTGAAGTCTGAGAACAAGTTAAATCAAATAA	Fungi	Ascomycota	Dothideomycetes	Venturiales	Sympoventuriaceae	Fusicladium	Fusicladium_proteae*
OTU49	ACCTGCGGAGGGATCATTACCGAGTGAGGGCGCTTGCCGCCCGACCTCCCAACCCTTTGATTTGATCAAGACCTCCTTCTGCCTCGGGGGCGACCCGGACCTCGCGGTCCGCCGGTCCCCCCGGTGGTCACCAACCAAAACTCTGCATCAATTGTCGTCTGAGCGTATTGAGAAATCAATCAA	Fungi	Ascomycota	Dothideomycetes	Capnodiales	Neodevriesiaceae	Neodevriesia	Neodevriesia_fraserae		Specific
OTU50	ACCTCGGCGGGATCATTACTGGGTCGACGCCTCCGGGCACATCCCCCACCCTTTGTAACCGCGGCCAGGATTCGGCGCCTGGCGGAACCACCCCCCGCTCGCGGGGGGCTCCGCCTGCCGGAATCAGCCAACCCTGCCTAGAAGTTGAAGTCTGAGAACAAGTTAAATCAAATAA	Fungi	Ascomycota	Dothideomycetes	Venturiales	Sympoventuriaceae	Fusicladium	Fusicladium_proteae*
OTU51	ACCTGCGGAAGGATCATTACATTCAGTAGCTTGCTACTGTTAGGGGGGTCTATCAGCCTGTATAGTATCACTACTGATGAGCAGCACGACCCTCTGTCTGTACCCTTGTCTTTTGCGCACTCATGTTTCCTCGGCGGCTAACCCCCGCCGGCTGGACAACACTATAACCTTTTTAATTTTCAATCAGCGTCTGAAAAACTTAATAATTAC	Fungi	Ascomycota	Dothideomycetes	Pleosporales	Phaeosphaeriaceae	Neosetophoma	Neosetophoma_clematidis
OTU52	ACCTGCGGAGGGATCATTAATGGGTCGACGCCTCCGGGCACATCCCCCACCCTTTGTAACCGCGGCCAGGATTCGGCGCCTGGCGGAACCACCCCCCGCTCGCGGGGGGCTCCGCCCGCCGGAATCAGCCAACCCTGCCTAGAAGTTGAAGTCTGAGAACAAGTTAAATCAAATAA	Fungi	Ascomycota	Dothideomycetes	Venturiales	Sympoventuriaceae	Fusicladium	Fusicladium_proteae*
OTU53	ACCTGCGGAGGGATCATTACGAGAGATGGTGGGCTTCGGCCCCCGTCCCCCAACCCTTTGTTGACAAAACCATTTTGCCTCGGGGGCAGAGCGTCCGCCGCCGCCCCCGGAGGACCACCGAACGCTGTCTCTTTACGTCGGAGTATCAATCAAATGTATGAA	Fungi	Ascomycota	Dothideomycetes	Capnodiales	Capnodiales_fam_Incertae_sedis	Capnodiales_gen_Incertae_sedis	Capnodiales_sp
OTU54	ACCTGCGGAGGGATCATTACACAATAACAAGGCGGGCTGGACACCCCCCGCTGGGCACTGCTTCACGGCGTGCGCGGCGGGGCCGGCCCTGCTGAATTATTCACCCGTGTCTTTTGCGTACTTCTTGTTTCCTGGGTGGGCTCGCCCGCCCTCAGGACCAACCACAAACCTTTTGCAATAGCAATCAGCGTCAGTAACAACGTAATTAATTAC	Fungi	Ascomycota	Dothideomycetes	Pleosporales	Pleosporaceae	Alternaria	Alternaria_infectoria
OTU55	ACCTGCGGAGGGATCATTAATGGGTCGACGCCTCCGGGCACATCCCCCACCCTTTGTAACCGCGGCCAGGATTCGGCGCCTGGCGGAACCACCCCCCGCTCGCGGGGGGCTCCGCCTGCCGGAATCAGCCAACCCTGCCTAGAAGTTGAAGCCTGAGAACAAGTTAAATCAAATAA	Fungi	Ascomycota	Dothideomycetes	Venturiales	Sympoventuriaceae	Fusicladium	Fusicladium_proteae*
OTU56	ACCGCGGAGGGATCATTACTGGGTCGACGCCTCCGGGCACATCCCCCACCCTTTGTAACCGCGGCCAGGATTCGGCGCCTGGCGGAACCACCCCCCGCTCGCGGGGGGCTCCGCCTGCCGGAATCAGCCAACCCTGCCTAGAAGTTGAAGTCTGAGAACAAGTTAAATCAAATAA	Fungi	Ascomycota	Dothideomycetes	Venturiales	Sympoventuriaceae	Fusicladium	Fusicladium_proteae*
OTU57	ACCTGCGGAGGGATCATTAATGGGTCGACGCCTCCGGGCGCATCCCCCACCCTTTGTAACCGCGGCCAGGATTCGGCGCCTGGCGGAACCACCCCCCGCTCGCGGGGGGCTCCGCCTGCCGGAATCAGCCAACCCTGCCTAGAAGTTGAAGTCTGAGAACAAGTTAAATCAAATAA	Fungi	Ascomycota	Dothideomycetes	Venturiales	Sympoventuriaceae	Fusicladium	Fusicladium_proteae*
OTU58	ACCTGCGGAAGGATCATTACAGAGTGTGAGGCTCAGTCGTGGCATCTGCTGCGTGCTGGGCCGACCCTCCCACCCGTGTCGATTTGTATCTTGTTGCTTTGGCGGGCCGGGCCGCGTCGTCGCTGCTCCGCAAGGACATGCGTCGGCCGCCCACCGGTTTCGGCTGGAGCGCGCCCGCCAAAGACCCAACCAAAACTCATGTTGTTTTTGTCGTCTTAGCTTTATTATTGAAATTGATAA	Fungi	Ascomycota	Leotiomycetes	Erysiphales	Erysiphaceae	Erysiphe	Erysiphe_alphitoides
OTU59	ACCTGCGGAAGGATCATTAATGGGTCGACGCCTCCGGGCACATCCCCCACCCTTTGTAACCGCGGCCAGGATTCGGCGCCTGGCGGAACCACCCCCCGCTCGCGGGGGGCTCCGCCTGCCGGAATCAGCCAACCCTGCCTAGAAGTTGAAGTCTGAGAACAAGTTAGATCAAACAA	Fungi	Ascomycota	Dothideomycetes	Venturiales	Sympoventuriaceae	Fusicladium	Fusicladium_proteae*
OTU60	ACCTGCGGAGGGATCATTAATGAAGTCTGGGCTCCGGCCCTCTCTCTTCTACACACTTGTGAACTTACACTGTTGCTTTGGCAGGTCTCCGGAGGGGGTTCCAAACCCTCGAAGGTCAGGTCGAAAGACGCTTGCCAAAGACATTTATCCACCCTTTTTTAATTGTCTGATTTTTGTTTTAAACAAACCATAAAAA	Fungi	Ascomycota	Taphrinomycetes	Taphrinales	Taphrinaceae	Taphrina	Taphrina_sp		Specific
OTU61	ACCTGCGGAGGGATCATTACCGAGAGAGGGTGCTTCGGCGCCCGACCTCCCAACCCTTTGTCTACCTACCACAACGTTGCTTCGGCAGGCCCGCCGACCCCCTGGACCTCCGGGTCCTGGGGCGAGGCCGCCGGGGGTGCTTGCGCCCCGGGCCCGCGTCTGCCGATGGCCCACTTAAAACTCATGATAAAATGTGTCGTCTGAGTAAACAAATGAAAAAATCATAACCAA	Fungi	Ascomycota	Eurotiomycetes	Chaetothyriales	Cyphellophoraceae	Cyphellophoraceae_gen_Incertae_sedis	Cyphellophoraceae_sp		Specific
OTU62	ACCTGCGGAGGGATCATTACTGGGTCGACGCCTCCGGGCACATCCCCCACCCTTTGTAACCGCGGCCAGGATTCGGCGCCTGGCGGAACCACCCCCCGCTCGCGGGGGGCTCCGCCTGCCGGAATCAGCCAACCCTGCCTAGAAGTTGAAGTCTGAGAACAAGTTAGATCAAACAA	Fungi	Ascomycota	Dothideomycetes	Venturiales	Sympoventuriaceae	Fusicladium	Fusicladium_proteae*
OTU63	ACCTGCGGAAGGATCATTACAAGTGACCCCGGTCTAACCACCGGGATGTTCATAACCCTTTGTTGTCCGACTCTGTTGCCTCCGGGGCGACCCTGCCTTCGGGCGGGGGCTCCGGGTGGACACTTCAAACTCTTGCGTAACTTTGCAGTCTGAGTAAACTTAATTAATAAATTAA	Fungi	Ascomycota	Dothideomycetes	Capnodiales	Cladosporiaceae	Cladosporium	Cladosporium_cladosporioides
OTU64	ACCTGCGAAGGATCATTAATGGGTCGACGCCTCCGGGCACATCCCCCACCCTTTGTAACCGCGGCCAGGATTCGGCGCCTGGCGGAACCACCCCCCGCTCGCGGGGGGCTCCGCCTGCCGGAATCAGCCAACCCTGCCTAGAAGTTGAAGTCTGAGAACAAGTTAAATCAAACAA	Fungi	Ascomycota	Dothideomycetes	Venturiales	Sympoventuriaceae	Fusicladium	Fusicladium_proteae*
OTU65	ACCGCGGAAGGATCATTAATGAGAAGCGGCCTCGCGGCCGTGGGGGCTTCGGCCCCCGACTCACACCCTCTGTTTACATACATTTGTTGTTTTGGCGGGCCTTGGGGTCATACCCATGCGTCTCAAGGGCTGCTCCGGTGACGGACAGCCTGGCGCGTGCGCCCGTCAAAGGCCCTATCAATTCTGTTTATCAGTGTCGTCCGAGTATAAATCAAATAAACTAA	Fungi	Ascomycota	Lecanoromycetes	Lecanorales	Scoliciosporaceae	Scoliciosporum	Scoliciosporum_umbrinum		Specific
OTU66	ACCTGCGGAAGGATCATTAATGGGTCGACGCCTCCGGGCACATCCCCCACCCTTTGTAACCGCGGCCAGGATTCGGCGCCTGGCGGAACCACCCCCCGCTCGCGGGGGGCTTCGCCTGCCGGAATCAGCCAACCCTGCCTAGAAGTTGAAGTCTGAGAACAAGTTAAATCAAACAA	Fungi	Ascomycota	Dothideomycetes	Venturiales	Sympoventuriaceae	Fusicladium	Fusicladium_proteae*
OTU67	ACCGCGGAGGGATCATTAATGGGTCGACGCCTCCGGGCACATCCCCCACCCTTTGTAACTGCGGCCAGGATTCGGCGCCTGGCGGAACCACCCCCCGCTCGCGGGGGGCTCCGCCTGCCGGAATCAGCCAACCCTGCCTAGAAGTTGAAGTCTGAGAACAAGTTAAATCAAATAA	Fungi	Ascomycota	Dothideomycetes	Venturiales	Sympoventuriaceae	Fusicladium	Fusicladium_proteae*
OTU68	ACCTGCGGAAGGATCATTAATGGGTCGACGCCTCCGGGCACATCCCCCACCCTTTGTAACCGCGGCCAGGATTCGGCGCCTGGCGGAACCACCCCCCGCTCGCGGGGGGCTCCGCCTGCCGGAATCAGCCAACACTGCCTAGAAGTTGAAGTCTGAGAACAAGTTAAATCAAACAA	Fungi	Ascomycota	Dothideomycetes	Venturiales	Sympoventuriaceae	Fusicladium	Fusicladium_proteae*
OTU69	ACCTGCGGAAGGATCATTACTGGGTCGACGCCTCCGGGCACATCCCCCACCCTTTGTAACCGCGGCCAGGATTCGGCGCCTGGCGGAACCACCCCCCGCTCGCGGGGGGCCCCGCCTGCCGGAATCAGCCAACCCTGCCTAGAAGTTGAAGTCTGAGAACAAGTTAAATCAAATAA	Fungi	Ascomycota	Dothideomycetes	Venturiales	Sympoventuriaceae	Fusicladium	Fusicladium_proteae*
OTU70	ACCTGCGGAGGGATCATTACAGAGTGTGAGGCTCAGTCGTGGCAACTGCCGCGTGCTGGGCCGACCCTCCCACCCGTGTCGATTTGTATCTTGTTGCTTTGGCGGGCCGGGCCGCGTCGTCGCTGCTCCGCAAGGATATGCGTCGGCCGCCCACCGGTTTCGGCTGGAGCGCGCCCGCCAAAGACCCAACCAAAACTCATGTTGTTTTTGTCGTCTCAGCTTTATTATTGAAATTGATAA	Fungi	Ascomycota	Leotiomycetes	Erysiphales	Erysiphaceae	Erysiphe	Erysiphe_hypophylla
OTU71	ACCTGCGGAAGGATCATTACTGGGTCGACGCCTCCGGGCACATCCCCTACCCTTTGTAACCGCGGCCAGGATTCGGCGCCTGGCGGAACCACCCCCCGCTCGCGGGGGGCTCCGCCTGCCGGAATCAGCCAACCCTGCCTAGAAGTTGAAGTCTGAGAACAAGTTAAATCAAATAA	Fungi	Ascomycota	Dothideomycetes	Venturiales	Sympoventuriaceae	Fusicladium	Fusicladium_proteae*
OTU72	ACTGCGGAAGGATCATTAATGGGTCGACGCCTCCGGGCACATCCCCCACCCTTTGTAACCGCGGCCAGGATTCGGCGCCTGGCGGAACCACCCCCCGCTCGCGGGGGGCTCCGCCTGCCGGAATCAGCCAACCCTGCCTAGAAGTTGAAGTCTGAGAACAAGTTAAATCAAACAA	Fungi	Ascomycota	Dothideomycetes	Venturiales	Sympoventuriaceae	Fusicladium	Fusicladium_proteae*
OTU73	ACCTGCGGAAGGATCATTACTGGGTCGACGCCTCCGGGCACATCCCCCACCCTTTGTAACCGCGGCAAGGATTCGGCGCCTGGCGGAACCACCCCCCGCTCGCGGGGGGCTCCGCCTGCCGGAATCAGCCAACCCTGCCTAGAAGTTGAAGTCTGAGAACAAGTTAAATCAAATAA	Fungi	Ascomycota	Dothideomycetes	Venturiales	Sympoventuriaceae	Fusicladium	Fusicladium_proteae*
OTU74	ACCGGAGGGATCATTAATGGGTCGACGCCTCCGGGCACATCCCCCACCCTTTGTAACCGCGGCCAGGATTCGGCGCCTGGCGGAACCACCCCCCGCTCGCGGGGGGCTCCGCCTGCCGGAATCAGCCAACCCTGCCTAGAAGTTGAAGTCTGAGAACAAGTTAAATCAAATAA	Fungi	Ascomycota	Dothideomycetes	Venturiales	Sympoventuriaceae	Fusicladium	Fusicladium_proteae*		Specific
OTU75	ACCTGGAAGGATCATTACTGGGTCGACGCCTCCGGGCACATCCCCCACCCTTTGTAACCGCGGCCAGGATTCGGCGCCTGGCGGAACCACCCCCCGCTCGCGGGGGGATCCGCCTGCCGGAATCAGCCAACCCTGCCTAGAAGTTGAAGTCTGAGAACAAGTTAAATCAAATAA	Fungi	Ascomycota	Dothideomycetes	Venturiales	Sympoventuriaceae	Fusicladium	Fusicladium_proteae*
OTU76	ACCTGCGGAGGGATCATTACCTTTCTGTCCTTTGGGACATTTGGCGGGGCTATGGTCTCCATAGCCTCTGTCTAAAACCGTGTCTTTTGCGTACTACTTGTTTCCTCGGCGGGCTTGCCCGCCGGTTGGACCCCTTAAAACTCTTTGCAATTGCAATCAGCGTCTGAATAATATAATAATTAC	Fungi	Ascomycota	Dothideomycetes	Pleosporales	Phaeosphaeriaceae	Bhatiellae	Bhatiellae_rosae
OTU77	ACCTGCGGAGGGATCATTAATGGGTCGACGCCTCCGGGCACATCCCCCACCCTTTGTAACCGCGGCCAGGATTCGGCGCCTGGCGGAACTACCCCCCGCTCGCGGGGGGCTCCGCCTGCCGGAATCAGCCAACCCTGCCTAGAAGTTGAAGTCTGAGAACAAGTTAAATCAAATAA	Fungi	Ascomycota	Dothideomycetes	Venturiales	Sympoventuriaceae	Fusicladium	Fusicladium_proteae*
OTU78	ACCTGCGGAGGGATCATTACCGAGTTAGGGTTGCCCACACCGTGGCGCGCCCGACCTCCCAACCCCGTGTCTATCATTACCTTGTCGTTGCTTCGGCGGACCGGTCGACCGACTGGTCGAAACCGCCGGGGTGGCCCAGCCGCCCTGGAGAGCGTCCGCCGACGGCCCCAACAAACCAAAATTCTTGATACCAAAACACCTGTCGTCTGAATCTTTACCCTCGTGAGAAATCACGGGGGAACAAAATAAACCAA	Fungi	Ascomycota	Eurotiomycetes	Chaetothyriales	NA	NA	NA		Specific
OTU79	ACCTGCGGAGGGATCATTACCGAGAGTGACGGACGCCCGCGGCGCCGTCCCGGGGGCCCCGCCCCCGACCTCTTCAACCCTGTGAATATTTGCCCTTGTTGCTTCGGCGAGCGTCGAGGCCTTTCGCGCCTCGGCCCCGGCTCCGGCCGGTGAGCTCTCGCCCGAGGCCCTCTCCATTCGGCTCTACAGTGACGTCCGAGGATTTGCAATCAATATCAA	Fungi	Ascomycota	Lecanoromycetes	Teloschistales	Teloschistaceae	Xanthoria	Xanthoria_parietina		Specific
OTU80	ACCTGCGGAAGGATCATTACTGGGTCGACGCCTCCGGGCACATCCCCCACCCTTTGTAACCGCGGCCAGGATTCGGCGCCTGGCGGAACCACCCCCCGCTCGCGGGGGGCTCCGCCTGCCGGAATCAGCCAACCCTGCCTAGAAGTTGAAGTCTGAGAACAAGTTAAATTAAATAA	Fungi	Ascomycota	Dothideomycetes	Venturiales	Sympoventuriaceae	Fusicladium	Fusicladium_proteae*
OTU81	ACTGCGGAAGGATCATTAATGGGTCGACGCCTCCGGGCACATCCCCCACCCTTTGTAACCGCGGCCAGGATTCGGCGCCTGGCGGAACCACCCCCCGCTCGCGGGGGGCCCCGCCTGCCGGAATCAGCCAACCCTGCCTAGAAGTTGAAGTCTGAGAACAAGTTAAATCAAATAA	Fungi	Ascomycota	Dothideomycetes	Venturiales	Sympoventuriaceae	Fusicladium	Fusicladium_proteae*
OTU82	ACCTGCGGAGGGATCATTAATGGGTCGACGCCTCCGGGCACATCCCCCACCCTTTGTAACCGCGGCCAGGATTCGGCGCCTGGCGGAACCACCCCCCGCTCGCGGGGGGCTCCGCCTGCCGGAATCAGCCAACTCTGCCTAGAAGTTGAAGTCTGAGAACAAGTTAAATCAAATAA	Fungi	Ascomycota	Dothideomycetes	Venturiales	Sympoventuriaceae	Fusicladium	Fusicladium_proteae*
OTU83	ACCTGCGGAAGGATCATTACTGGGTCGACGCCTCCGGGCACATCCCCCACCCTTTGTAACCGCGGCCAGGATTCGGCGCCTGGCGGAACCACCCCCCGCTCGCGGGGGGCTCCGCCTGCCGAAATCAGCCAACCCTGCCTAGAAGTTGAAGTCTGAGAACAAGTTAAATCAAATAA	Fungi	Ascomycota	Dothideomycetes	Venturiales	Sympoventuriaceae	Fusicladium	Fusicladium_proteae*
OTU84	ACCTGCGGAAGGATCATTACTGGGTCGACGCCTCCGGGCACATCCCCCACCCTTTGTAACCGCGGCCAGGATTCGGCGCCTGGCGGAACCACCCCCCGCTCGCGGGGGGCTCCGCCTGCCGGAATCAACCAACCCTGCCTAGAAGTTGAAGTCTGAGAACAAGTTAAATCAAATAA	Fungi	Ascomycota	Dothideomycetes	Venturiales	Sympoventuriaceae	Fusicladium	Fusicladium_proteae*
OTU85	ACCTGCGGAAGGATCATTAATGGGTCGACGCCTCCGGGCACATCCCCCACCCTTTGTAACCGCGGCCAGGATTCGGCGCCTGGCGGAACCACCCCCCGCTCGCGGGGGGCTCCGCCTGCCGGAATCAGCCAACCCTGCCTAGAAGTTGAAGTCTGAGAACAAGTTAAATCAAATAA	Fungi	Ascomycota	Dothideomycetes	Venturiales	Sympoventuriaceae	Fusicladium	Fusicladium_proteae*
OTU86	ACCTGCGGAGGGATCATTAATGGGTCGACGCCTCCGGGCACATCCCCCATCCTTTGTAACCGCGGCCAGGATTCGGCGCCTGGCGGAACCACCCCCCGCTCGCGGGGGGCTCCGCCTGCCGGAATCAGCCAACCCTGCCTAGAAGTTGAAGTCTGAGAACAAGTTAAATCAAATAA	Fungi	Ascomycota	Dothideomycetes	Venturiales	Sympoventuriaceae	Fusicladium	Fusicladium_proteae*
OTU87	ACCTGCGGAAGGATCATTACTGGGTCGACGCCTCCGGGCACATCCCCCACCCTTTGTAACCGCGGCCAGGATTCGGCGCCTGGCGGAACCACCCCCCGCTCGCGGGGGGCTCCGCCTGCCGGAATCAGCCAACCCTGCCTAGAAGTTGAAGTCTGAGAATAAGTTAAATCAAATAA	Fungi	Ascomycota	Dothideomycetes	Venturiales	Sympoventuriaceae	Fusicladium	Fusicladium_proteae*
OTU88	ACCTGCGGAAGGATCATTACTGGGTCGACGCCTCCGGGCACATCCCCCACCCTTTGTAACCGCGGCCAGGATTCGGCGCCTGGCGGAACCACCCCCCGCTCGCGGGGGGCTCCGCCTGCCGGAATCAGCCAACCCTGCCTATAAGTTGAAGTCTGAGAACAAGTTAAATCAAATAA	Fungi	Ascomycota	Dothideomycetes	Venturiales	Sympoventuriaceae	Fusicladium	Fusicladium_proteae*
OTU89	ACCTGCGGAAGGATCATTACTGGGTCGACGCCTCCGGGCACATCCCCCACCCTTTGTAACCGCGGCCAGGATTCGGCGCCTGGCGGAACCACCCCCCTCTCGCGGGGGGCTCCGCCTGCCGGAATCAGCCAACCCTGCCTAGAAGTTGAAGTCTGAGAACAAGTTAAATCAAATAA	Fungi	Ascomycota	Dothideomycetes	Venturiales	Sympoventuriaceae	Fusicladium	Fusicladium_proteae*
OTU90	ACCTGCGGAGGGATCATTAATGGGTCGACGCCTCCGGGCACATCCCCCACCCTTCGTAACCGCGGCCAGGATTCGGCGCCTGGCGGAACCACCCCCCGCTCGCGGGGGGCTCCGCCTGCCGGAATCAGCCAACCCTGCCTAGAAGTTGAAGTCTGAGAACAAGTTAAATCAAATAA	Fungi	Ascomycota	Dothideomycetes	Venturiales	Sympoventuriaceae	Fusicladium	Fusicladium_proteae*
OTU91	ACCGAAGGATCATTAATGGGTCGACGCCTCCGGGCACATCCCCCACCCTTTGTAACCGCGGCCAGGATTCGGCGCCTGGCGGAACCACCCCCCGCTCGCGGGGGGCTCCGCCTGCCGGAATCAGCCAACCCTGCCTAGAAGTTGAAGTCTGAGAACAAGTTAAATCAAATAA	Fungi	Ascomycota	Dothideomycetes	Venturiales	Sympoventuriaceae	Fusicladium	Fusicladium_proteae*
OTU92	ACCTGCGGAGGGATCATTAAATATCGGTAGTTTACTGCCGTTTGAGGGAGGTGGAAACTGTGCGGCTAATAGCTGTACAGAAGTACACTTCTTTTCTTAACCCTTGACTTTTTGCGCACTTGTGTTTCCTCGGCAGGCTTGCCTGCCGGTTGGACAATCCAATAACCTTTTTAATTTTCAATCAGCGTCTGAATTATTTTAATAATTAC	Fungi	Ascomycota	Dothideomycetes	Pleosporales	Phaeosphaeriaceae	Phaeosphaeria	NA	Specific
OTU93	ACTGCGAGGGATCATTACACAATAACAAGGCGGGTTGGACACCCCCCGCTGGGCACTGCTTCACGGCGTGCGCGGCGGGGCCGGCCCTGCTGAATTATTCACCCGTGTCTTTTGCGTACTTCTTGTTTCCTGGGTGGGCTCGCCCGCCCTCAGGACCAACCACAAACCTTTTGCAATAGCAATCAGCGTCAGTAACAACGTAATTAATTAC	Fungi	Ascomycota	Dothideomycetes	Pleosporales	Pleosporaceae	Alternaria	Alternaria_infectoria
OTU94	ACCTGCGGAGGGATCATTACTGAGTGAGGGCCTTCGGGCTCGACCTCCAACCCTTTGTGAACACAACTTGTTGCTTCGGGGGCGACCCTGCCGTTTCGACGGCGAGCGCCCCCGGAGGCCTTCAAACACTGCATCTTTGCGTCGGAGTTTAAGTAAATTAAACAA	Fungi	Ascomycota	Dothideomycetes	Mycosphaerellales	Mycosphaerellaceae	Cercospora	Cercospora_coniogrammes
OTU95	ACCTGCGGAGGATCATTAATGGGTCGACGCCTCCGGGCACATCCCCCACCCTTTGTAACCGCGGTCAGGATTCGGCGCCTGGCGGAACCACCCCCCGCTCGCGGGGGGCTCCGCCTGCCGGAATCAGCCAACCCTGCCTAGAAGTTGAAGTCTGAGAACAAGTTAAATCAAATAA	Fungi	Ascomycota	Dothideomycetes	Venturiales	Sympoventuriaceae	Fusicladium	Fusicladium_proteae*
OTU96	ACCTGCGGAAGGATCATTACTGGGTCGACGCCTCCGGGCACATCCCCCACCCTTTGTAACCGCGGCCAGGATTCGGCGCCTGGCGGAACCACCCCCTGCTCGCGGGGGGCTCCGCCTGCCGGAATCAGCCAACCCTGCCTAGAAGTTGAAGTCTGAGAACAAGTTAAATCAAATAA	Fungi	Ascomycota	Dothideomycetes	Venturiales	Sympoventuriaceae	Fusicladium	Fusicladium_proteae*
OTU97	ACCTCGGAGGGATCATTACTGGGTCGACGCCTCCGGGCACATCCCCCACCCTTTGTAACCGCGGCCAGGATTCGGCGCCTGGCGGAACCACCCCCCGCTCGCGGGGGGCTCCGCCTGCCGGAATCAGCCAACCCTGCCTAGAAGTTGAAGTCTGAGAACAAGTTAAATCAAACAA	Fungi	Ascomycota	Dothideomycetes	Venturiales	Sympoventuriaceae	Fusicladium	Fusicladium_proteae*
OTU98	ACCTGCGGAAGGATCATTACTGGGTCGACGCCTCCGGGCACATCCCCCACCCTTTGTAACTGCGGCCAGGATTCGGCGCCTGGCGGAACCACCCCCCGCTCGCGGGGGGCTCCGCCTGCCGGAATCAGCCAACCCTGCCTAGAAGTTGAAGTCTGAGAACAAGTTAAATCAAATAA	Fungi	Ascomycota	Dothideomycetes	Venturiales	Sympoventuriaceae	Fusicladium	Fusicladium_proteae*
OTU99	ACCTGCGGAGGGATCATTACAGAGTTGGGGTCCCTCGGGGCCCGATCTCCCACCCTTTGTCGTCGCGAATCTTGTTGCTTTGGCGTGGCCCGCCGACCCCCCTTCACCGGGGGCGAGGCGACCGGGCTCTGACCGGCCCGGGCAGCCGCCCGCCAGGGGACCAAAACCAAACTCTTCTTGAAAACCCATGCGGTCAGAGTAAAAATGATAAATAAATCAA	Fungi	Ascomycota	NA	NA	NA	NA	NA		Specific
OTU100	ACCTGCGGAGGGATCATTAATAGAGACCGTCGCCCCAGGGAGGAAACTCCCTCGGGGCAACACTCTCCACCCCTTGATTGTTATACCTAGTTGCTTTGGCGGGTCGTGGCTTCACGGCCCCGCTGGCTCCGGCTGGCGAGCACCCGCCGAAGGTCCAAACATAAATTCTTGAAGTAAACATTGAAGTCTGATTTAAACTATGAAAATAGCCTAA	Fungi	Ascomycota	Ascomycota_cls_Incertae_sedis	Ascomycota_ord_Incertae_sedis	Ascomycota_fam_Incertae_sedis	Hormodochis	Hormodochis_aggregata	Specific
OTU101	ACCTGCGGAGGGATCATTAATGGGTCGACGCCTCCGGGCACATCCCCCACCCTTTGTAACCGCGGCCAGGATTCGGCGCCTGGCGGAACCACCCCCCGCTCGCGGGGGGCTCCGCCTGCCGGAATCAGCCAACCCTGCCTAGAAGTTGAAGTCTGAGAACAAGTTAAATCAAACAA	Fungi	Ascomycota	Dothideomycetes	Venturiales	Sympoventuriaceae	Fusicladium	Fusicladium_proteae*
OTU102	ACCTGCGGAAGGATCATTAATGGGTCGACGCCTCCGGGCACATCCCCCACCCTTTGTAACCGCGACCAGGATTCGGCGCCTGGCGGAACCACCCCCCGCTCGCGGGGGGCTCCGCCTGCCGGAATCAGCCAACCCTGCCTAGAAGTTGAAGTCTGAGAACAAGTTAAATCAAACAA	Fungi	Ascomycota	Dothideomycetes	Venturiales	Sympoventuriaceae	Fusicladium	Fusicladium_proteae*
OTU103	ACCTGCGGAAGGATCATTACTGGGTCGACGCCTCCGGGCACATCCCCCACCCTTTGTAACCGCGGCCAGGATTCGGCGCCTGGCGGAACCACCCCCCGCTCGCGGGGGGCTCCGCCTGCCGGGATCAGCCAACCCTGCCTAGAAGTTGAAGTCTGAGAACAAGTTAAATCAAATAA	Fungi	Ascomycota	Dothideomycetes	Venturiales	Sympoventuriaceae	Fusicladium	Fusicladium_proteae*
OTU104	ACCTGCGGAGGGATCATTACACGAAAGGCCACGGCGGGAGGCTTTCTGAAAGGACAGCCAGTGGATGTCCGGTTCTGCTGGCTGGCAGCGGATTGACGGGGTAGACGTACGTCCTCCTGACGCTGATCGAGCCTCCCCCTGAACCCCACCCTTGCTTTTTGCGCACCCATTGTTTCCTCGGCAGGCTTGCCTGCCCGTAGGACCTTTTTTCAACCCTTTGTATTGGCAGTCAGCGTCAGAAAACAACGTAATCGTTAC	Fungi	NA	NA	NA	NA	NA	NA	Specific
OTU105	ACCTGCGGAAGGATCATTACTGGGTCGACGCCTCCGGGCACATCCCCCACCCTTTATAACCGCGGCCAGGATTCGGCGCCTGGCGGAACCACCCCCCGCTCGCGGGGGGCTCCGCCTGCCGGAATCAGCCAACCCTGCCTAGAAGTTGAAGTCTGAGAACAAGTTAAATCAAATAA	Fungi	Ascomycota	Dothideomycetes	Venturiales	Sympoventuriaceae	Fusicladium	Fusicladium_proteae*
OTU106	ACTGCGGAGGGATCATTACTGGGTCGACGCCTCCGGGCACATCCCCCACCCTTTGTAACCGCGGCCAGGATTCGGCGCCTGGCGGAACCACCCCCCGCTCGCGGGGGGATCCGCCTGCCGGAATCAGCCAACCCTGCCTAGAAGTTGAAGTCTGAGAACAAGTTAAATCAAATAA	Fungi	Ascomycota	Dothideomycetes	Venturiales	Sympoventuriaceae	Fusicladium	Fusicladium_proteae*
OTU107	ACCTGCGGAAGGATCATTACACTCAGTAGTTTACTACTGTAAAGGGGGCTGTTAGTCTGTATAGCGCAAGCTGATGAGCAGCTGGCCTCTTTTATCACCCTTGTCTTTTGCGTACCTACGTTTCCTCGGTAGGCTTGCCTGCCGATTGGACAAACCTATAACCTTTTAAATTTCAATCAGCGTCTGAAAAACTTAATAATTAC	Fungi	Ascomycota	Dothideomycetes	Pleosporales	Phaeosphaeriaceae	Parastagonospora	Parastagonospora_forlicesenica
OTU108	ACCTGGAAGGATCATTACACAATAACAAGGCGGGCTGGACACCCCCCGCTGGGCACTGCTTCACGGCGTGCGCGGCGGGGCCGGCCCTGCTGAATTATTCACCCGTGTCTTTTGCGTACTTCTTGTTTCCTGGGTGGGCTCGCCCGCCCTCAGGACCAACCACAAACCTTTTGCAATAGCAATCAGCGTCAGTAACAACGTAATTAATTAC	Fungi	Ascomycota	Dothideomycetes	Pleosporales	Pleosporaceae	Alternaria	Alternaria_infectoria
OTU109	ACCTGCGGAGGGATCATTAATGGGTCGACGCCTCCGGGCACATCCCCCACCCTTTGTAACCGCGGCCAGGATTCGGCGCCTGGCGGAACCACACCCCGCTCGCGGGGGGCTCCGCCTGCCGGAATCAGCCAACCCTGCCTAGAAGTTGAAGTCTGAGAACAAGTTAAATCAAATAA	Fungi	Ascomycota	Dothideomycetes	Venturiales	Sympoventuriaceae	Fusicladium	Fusicladium_proteae*
OTU110	ACCTGCGGAAGGATCATTAATGATGCCCTCGAAGTCTTTGGACTGGTAGGGTTTGTGTCGGTCTCTTCGGAGTCGACCTTATCTCACACACCGTGAACTGTGGCTTCGGCCATTTACACAAACTGTTAGTAATGAATGTAATATCATAACAAACATAA	Fungi	Basidiomycota	Tremellomycetes	Tremellales	Bulleribasidiaceae	Vishniacozyma	Vishniacozyma_psychrotolerans
OTU111	ACCTACGGAGGGATCATTAATGGGTCGACGCCTCCGGGCACATCCCCCACCCTTTGTAACCGCGGCCAGGATTCGGCGCCTGGCGGAACCACCCCCCGCTCGCGGGGGGCTCCGCCTGCCGGAATCAGCCAACCCTGCCTAGAAGTTGAAGTCTGAGAACAAGTTAAATCAAATAA	Fungi	Ascomycota	Dothideomycetes	Venturiales	Sympoventuriaceae	Fusicladium	Fusicladium_proteae*
OTU112	ACCTGCGGAGGGATCATTAATGAGAAACGGCTTCACTGCCGTGGGGGCTCCGGCCCCCGACTCACACCCTGTGTATACGCATCTCTGTTGCTTCGGCGGGAAGCCCGGGGCAGCCCGGGTCCGCCAACGTAGCTTATTTAATATTCTGTCATTAGCGTCGTCCGAGTTCATAAACAAACGAATCAA	Fungi	Ascomycota	Lecanoromycetes	Lecanorales	Scoliciosporaceae	Scoliciosporum	Scoliciosporum_chlorococcum		Specific
OTU113	ACCTGCGGAAGGATCATTACTGGGTCGACGCCTCCGGGCACATCCCCCACCCTTTGTAACCGCGGCCAGGATTCGGCGCCTGGCGGAACCACCCCCCGCTCGCGGGGGGCTCCGCCTGCCGGAATCAGCCAACCCTGCCTAGAAGTTGAAGTCTGGGAACAAGTTAAATCAAATAA	Fungi	Ascomycota	Dothideomycetes	Venturiales	Sympoventuriaceae	Fusicladium	Fusicladium_proteae*
OTU114	ACCTGCGGAGGGATCATTAATGGGTCGACGCCTCCGGGCACATCCCCCACCCTTTGCAACCGCGGCCAGGATTCGGCGCCTGGCGGAACCACCCCCCGCTCGCGGGGGGCTCCGCCTGCCGGAATCAGCCAACCCTGCCTAGAAGTTGAAGTCTGAGAACAAGTTAAATCAAATAA	Fungi	Ascomycota	Dothideomycetes	Venturiales	Sympoventuriaceae	Fusicladium	Fusicladium_proteae*
OTU115	ACCTGCGGAGGGATCATTACCAGAGTGCCCTAGGCTCTCCAACCCATTGTGAACTTACCAAACGTTCCCTCGGCGGGCTCAGCGCGCGGTGGCCTCCGGGCCTCCGGGCGTCCGCCGGGGAAAACCAAACCCTGATTTAATCGTATTTCTCTGAGGGGCGAAAGCCCGAAAACAAAATGAATCAA	Fungi	Ascomycota	Sordariomycetes	Hypocreales	Hypocreales_fam_Incertae_sedis	Sarocladium	Sarocladium_strictum		Specific
OTU116	ACCTGCGGAAGGATCATTACTGGGTCGACGCCTCCGGGCACATCCCCCACCCTTTGTAACCGCGGCCAGGATTCGGCGCCTGGCGGAACCACCTCCCGCTCGCGGGGGGCTCCGCCTGCCGGAATCAGCCAACCCTGCCTAGAAGTTGAAGTCTGAGAACAAGTTAAATCAAATAA	Fungi	Ascomycota	Dothideomycetes	Venturiales	Sympoventuriaceae	Fusicladium	Fusicladium_proteae*
OTU117	ACCTGCGGAAGGATCATTACTGGGTCGACGCCTCCGGGCACATCCCCCCCACCCTTTGTAACCGCGGCCAGGATTCGGCGCCTGGCGGAACCACCCCCCGCTCGCGGGGGGCTCCGCCTGCCGGAATCAGCCAACCCTGCCTAGAAGTTGAAGTCTGAGAACAAGTTAAATCAAATAA	Fungi	Ascomycota	Dothideomycetes	Venturiales	Sympoventuriaceae	Fusicladium	Fusicladium_proteae*		Specific
OTU118	ACCTGCGGCAGGATCATTACTGGGTCGACGCCTCCGGGCACATCCCCCACCCTTTGTAACCGCGGCCAGGATTCGGCGCCTGGCGGAACCACCCCCCGCTCGCGGGGGGCTCCGCCTGCCGGAATCAGCCAACCCTGCCTAGAAGTTGAAGTCTGAGAACAAGTTAAATCAAATAA	Fungi	Ascomycota	Dothideomycetes	Venturiales	Sympoventuriaceae	Fusicladium	Fusicladium_proteae*
OTU119	ACCTGCGGAGGGATCATTAATGGGTCGACGCCTCCGGGCACATCCCCCACCCTTTGTAACCGCGGCCAGGATTCGGCGCCTGGCGGAACCACCCCCCGCTCGCGGGGGGCTTCGCCTGCCGGAATCAGCCAACCCTGCCTAGAAGTTGAAGTCTGAGAACAAGTTAAATCAAATAA	Fungi	Ascomycota	Dothideomycetes	Venturiales	Sympoventuriaceae	Fusicladium	Fusicladium_proteae*
OTU120	ACCTGCGGAAAGATCATTAATGGGTCGACGCCTCCGGGCACATCCCCCACCCTTTGTAACCGCGGCCAGGATTCGGCGCCTGGCGGAACCACCCCCCGCTCGCGGGGGGCTCCGCCTGCCGGAATCAGCCAACCCTGCCTAGAAGTTGAAGTCTGAGAACAAGTTAAATCAAACAA	Fungi	Ascomycota	Dothideomycetes	Venturiales	Sympoventuriaceae	Fusicladium	Fusicladium_proteae*
OTU121	ACCTGCGGAAGGATCATTAATAGTGCCCTCTGATGCAAGTCATTGGGTTAGATCTGCTCTCCTCGCAAGAGGAGGGTTTCCATACACACCGTGAACTGTGGCTTCGGCCATCACAAACTGTTAGTAATGAATGTAAAATCATAACAAAAACAA	Fungi	Basidiomycota	Tremellomycetes	Tremellales	Bulleribasidiaceae	Vishniacozyma	Vishniacozyma_victoriae
OTU122	ACCTGGCGGAGGGATCATTACTGGGTCGACGCCTCCGGGCACATCCCCCACCCTTTGTAACCGCGGCCAGGATTCGGCGCCTGGCGGAACCACCCCCCGCTCGCGGGGGGCTCCGCCTGCCGGAATCAGCCAACCCTGCCTAGAAGTTGAAGTCTGAGAACAAGTTAAATCAAATAA	Fungi	Ascomycota	Dothideomycetes	Venturiales	Sympoventuriaceae	Fusicladium	Fusicladium_proteae*
OTU123	ACCTGCGGAGGGATCATTACTGGGTCGACGCCTCCGGGCACATCCCCCACCCTTTGTAACCGCGGCCAGGATTCGGCGCCTGGCGGAACCACCCCCCGCTCGCGGGGGGATCCGCCTGCCGGAATCAGCCAACCCTGCCTAGAAGTTGAAGTCTGAGAACAAGTTAGATCAAATAA	Fungi	Ascomycota	Dothideomycetes	Venturiales	Sympoventuriaceae	Fusicladium	Fusicladium_proteae*	Specific
OTU124	ACCTGCGGAGGGATCATTACATTCAGTAGCTTGCTACTGTTAGGGGGGTCGATCAGCCTGTATAGTATCACTACTGATGAGCAGCACAACCCCCTGTCTGTACCCTTGTCTTTTGCGCACTCATGTTTCCTCGGCGGGTCTATGCCCGCCGGCTGGACAACTCTATAACCTTTTTAATTTTCAATCAGCGTCTGAAAAACCTAATAATTAC	Fungi	Ascomycota	Dothideomycetes	Pleosporales	Phaeosphaeriaceae	Neosetophoma	Neosetophoma_rosigena
OTU125	ACCTACGGAAGGATCATTACTGGGTCGACGCCTCCGGGCACATCCCCCACCCTTTGTAACCGCGGCCAGGATTCGGCGCCTGGCGGAACCACCCCCCGCTCGCGGGGGGCTCCGCCTGCCGGAATCAGCCAACCCTGCCTAGAAGTTGAAGTCTGAGAACAAGTTAAATCAAATAA	Fungi	Ascomycota	Dothideomycetes	Venturiales	Sympoventuriaceae	Fusicladium	Fusicladium_proteae*
OTU126	ACCTGCGGAGGGATCATTAATGGGTCGACGCCTCCGAGCACATCCCCCACCCTTTGTAACCGCGGCCAGGATTCGGCGCCTGGCGGAACCACCCCCCGCTCGCGGGGGGCTCCGCCTGCCGGAATCAGCCAACCCTGCCTAGAAGTTGAAGTCTGAGAACAAGTTAAATCAAATAA	Fungi	Ascomycota	Dothideomycetes	Venturiales	Sympoventuriaceae	Fusicladium	Fusicladium_proteae*
OTU127	ACCTCGGAGGGATCATTAATGGGTCGACGCCTCCGGGCACATCCCCCACCCTTTGTAACTGCGGCCAGGATTCGGCGCCTGGCGGAACCACCCCCCGCTCGCGGGGGCCTCCGCCTGCCGGAATCAGCCAACCCTGCCTAGAAGTTGAAGTCTGAGAACAAGTTAAATTAAATAA	Fungi	Ascomycota	Dothideomycetes	Venturiales	Sympoventuriaceae	Fusicladium	Fusicladium_proteae*	Specific
OTU128	ACCTGCGGAGGGATCATTAATGGGTCGACGCCCCCGGGCACATCCCCCACCCTTTGTAACCGCGGCCAGGATTCGGCGCCTGGCGGAACCACCCCCCGCTCGCGGGGGGCTCCGCCTGCCGGAATCAGCCAACCCTGCCTAGAAGTTGAAGTCTGAGAACAAGTTAAATCAAATAA	Fungi	Ascomycota	Dothideomycetes	Venturiales	Sympoventuriaceae	Fusicladium	Fusicladium_proteae*
OTU129	ACCTGCGGAGGGATCATTAATGGGTCGATGCCTCCGGGCACATCCCCCACCCTTTGTAACCGCGGCCAGGATTCGGCGCCTGGCGGAACCACCCCCCGCTCGCGGGGGGCTCCGCCTGCCGGAATCAGCCAACCCTGCCTAGAAGTTGAAGTCTGAGAACAAGTTAAATCAAATAA	Fungi	Ascomycota	Dothideomycetes	Venturiales	Sympoventuriaceae	Fusicladium	Fusicladium_proteae*
OTU130	ACCTGCGGAAGGATCATTACTGGGTCGACGCCTCCGGGCACATCCCCCACCCTTTGTAACCGCGGCCAGGATTCGGCGCCTGGCGGAACCACCCCCCGCTCGCGGGGGGCTCCGCCTGCCGGAATCAGCTAACCCTGCCTAGAAGTTGAAGTCTGAGAACAAGTTAAATCAAATAA	Fungi	Ascomycota	Dothideomycetes	Venturiales	Sympoventuriaceae	Fusicladium	Fusicladium_proteae*
OTU131	ACCTGCGGAAGGATCATTAATGGGTCGACGCCTCCGGGCACATCCCCCACCCTTTGTAACTGCGGCCAGGATTCGGCGCCTGGCGGAACCACCCCCCGCTCGCGGGGGGCTCCGCCTGCCGGAATCAGCCAACCCTGCCTAGAAGTTGAAGTCTGAGACCAAGTTAAATCAAATAA	Fungi	Ascomycota	Dothideomycetes	Venturiales	Sympoventuriaceae	Fusicladium	Fusicladium_proteae*
OTU132	ACCTGCGGAAGGATCATTACCGAGAGCCTGGGACCTAACCGGCCCCAACTCTTCACCCGTGTATACGAAAACAAATGTTGCTTTGGCGGGTCAGGGATTCATCTCGGTCCCTGGATGGGCGTCTACCCATTCCGCGCCCGCCGAAGGCCCAACCAAACCCTGTTTATCCGTGATGTCCGAGTAACCATACAATAACTAA	Fungi	Ascomycota	Lecanoromycetes	Caliciales	Physciaceae	NA	NA	Specific
OTU133	ACCTGCGGAAGGATCATTAATGGGTCGACGCCTCCGGGCACATCCCCCACCCTTTGTAACCGCGGCCAGGATTCGGCGCCTGGCGGAACCACCCCCCGCTCGCGGGGGGCTCCGCCTGCCGGAATCAGCCAACCCTGCCTAGAAGTTGAAGTCTGAGAACAAGCTAAATCAAACAA	Fungi	Ascomycota	Dothideomycetes	Venturiales	Sympoventuriaceae	Fusicladium	Fusicladium_proteae*
OTU134	ACCTGCGGAAGGATCATTACTGGGTCGACGCCTCCGGGCACATCCCCCACCCTTTGTAACCGCGGCCAGGATTCGGCGCCTGGCGGAACCACCCCCCGCTCGCGGGGGGCTCCGCCTGCCGGAATCAGCCAACCCTGCCTAGAAGTCGAAGTCTGAGAACAAGTTAAATCAAATAA	Fungi	Ascomycota	Dothideomycetes	Venturiales	Sympoventuriaceae	Fusicladium	Fusicladium_proteae*
OTU135	ACCTGCGGAAGGATCATTAATGGGTCGACGCCTCCGGGCACATCCCCCACCCTTTGTAACCGCGGCCAGGATTCGGCGCCTGGCGGAACCACCCCCCGCTCGCGGGGGGCTCCGCCTGCCGGAATCAGCCAACCCTGCCTAGAAGTTGAAGTCTGAGACCAAGTTAAATCAAACAA	Fungi	Ascomycota	Dothideomycetes	Venturiales	Sympoventuriaceae	Fusicladium	Fusicladium_proteae*
OTU136	ACCTGCGGAGGGATCATTATTGAATAAACTTGGTTGGGTTGTTGCTGGCTTTTCGGAGCATGTGCACGCCTAGCGCCATTTTTACCACCTGTGCACTTTTTGTAGATCTGAAATTACCCTTCGAGGAAACTCGGTTTGAGGATTGCTGTGCGAAAGCCAGCTTTCCTTGCATTTCAGGTCTATGTTTTTACATACCCCATAAGAATGTTTTAGAATGTCATTAATGGGCTTTATTGCCTTTAAAATTAATAC	Fungi	Basidiomycota	Agaricomycetes	Agaricales	Tricholomataceae	Clitocybe	Clitocybe_sp	Specific
OTU137	CCTGGGAAGGATCATTAATGGGTCGACGCCTCCGGGCACATCCCCCACCCTTTGTAACCGCGGCCAGGATTCGGCGCCTGGCGGAACCACCCCCCGCTCGCGGGGGGCTCCGCCTGCCGGAATCAGCCAACCCTGCCTAGAAGTTGAAGTCTGAGAACAAGTTAAATCAAATAA	Fungi	Ascomycota	Dothideomycetes	Venturiales	Sympoventuriaceae	Fusicladium	Fusicladium_proteae*
OTU138	ACCTGCGGAGGGATCATTAGTGAATTTTGTCTGGGTTTTCCACTCTGTGGTAACCCTAACTACAATACACCAACATCCATATACACCTGTGCACAGTTGGTTAGATGTCTTGCTTTCGGGCGAGTAACATCTGCTGACAACCCTTATAAACTCTGAGTTATAATGAATGTGAATTGTATCTTGCCTTTTGGCAGAAACTAAATAC	Fungi	Basidiomycota	Exobasidiomycetes	Microstromatales	Microstromatales_fam_Incertae_sedis	Microstromatales_gen_Incertae_sedis	Microstromatales_sp		Specific
OTU139	ACCTGCGGAAGGATCATTACTGGGTCGACGCCTCCGGGCACATCCCCCACCCTTTGTAACCGCGGTCAGGATTCGGCGCCTGGCGGAACCACCCCCCGCTCGCGGGGGGCTCCGCCTGCCGGAATCAGCCAACCCTGCCTAGAAGTTGAAGTCTGAGAACAAGTTAAATCAAATAA	Fungi	Ascomycota	Dothideomycetes	Venturiales	Sympoventuriaceae	Fusicladium	Fusicladium_proteae*
OTU140	ACCTGCGGAAGGATCATTACTGGGTCGACGCCTCCGGGCACATCCCCCACCCTTTGTAACCGCGGCCAGGATTCGGTGCCTGGCGGAACCACCCCCCGCTCGCGGGGGGCTCCGCCTGCCGGAATCAGCCAACCCTGCCTAGAAGTTGAAGTCTGAGAACAAGTTAAATCAAATAA	Fungi	Ascomycota	Dothideomycetes	Venturiales	Sympoventuriaceae	Fusicladium	Fusicladium_proteae*
OTU141	ACCTGGAAGGATCATTAATGGGTCGACGCCTCCGGGCACATCCCCCACCCTTTGTAACCGCGGCCAGGATTCGGCGCCTGGCGGAACCACCCCCCGCTCGCGGGGGGCTCCGCCTGCCGGAATCAGCCAACCCTGCCTAGAAGTTGAAGTCTGAGAACAAGTTAAATCAAATAA	Fungi	Ascomycota	Dothideomycetes	Venturiales	Sympoventuriaceae	Fusicladium	Fusicladium_proteae*
OTU142	ACCTGGAGGGATCATTACTGGGTCGACGCCTCCGGGCACATCCCCCACCCTTTGTAACCGCGGCCAGGATTCGGCGCCTGGCGGAACCACCCCCCGCTCGCGGGGGGCTCCGCCTGCCGGAATCAGCCAACCCTGCCTAGAAGTTGAAGTCTGAGAACAAGTTAAATCAAATAA	Fungi	Ascomycota	Dothideomycetes	Venturiales	Sympoventuriaceae	Fusicladium	Fusicladium_proteae*
OTU143	ACCTGCGGAAGGATCATTACTGGGTCGACGCCTCCGGGCACATCCCCCACCCTTTGTAACCGCGGCCAGGATTCGGCGCCTGGCGGAACTACCCCCCGCTCGCGGGGGGCTCCGCCTGCCGGAATCAGCCAACCCTGCCTAGAAGTTGAAGTCTGAGAACAAGTTAAATCAAATAA	Fungi	Ascomycota	Dothideomycetes	Venturiales	Sympoventuriaceae	Fusicladium	Fusicladium_proteae*
OTU144	ACCTGCGGAAGGATCATTACTGGGTCGACGCCTCCGGGCACATCCCCCACCCTTTGTAACCGCGGCCAGGATTCGGCGCCTGGCGGGACCACCCCCCGCTCGCGGGGGGCTCCGCCTGCCGGAATCAGCCAACCCTGCCTAGAAGTTGAAGTCTGAGAACAAGTTAAATCAAATAA	Fungi	Ascomycota	Dothideomycetes	Venturiales	Sympoventuriaceae	Fusicladium	Fusicladium_proteae*		Specific
OTU145	ACCTGCGGAGGGATCATTACCGAGTTAGGGTTGCCCACACCGTGGCGCGCCCGACCTCCCAACCCCGTGTCTATCATTACCTTGTCGTTGCTTCGGCGGACCGGTCGACCAACTGGTCGAAACCGCCGGGGTGGCCCAGCCGCCCTGGAGAGCGTCCGCCGACGGCCCCAACAAACCAAAATTCTTGATACCAAAACACCTGTCGTCTGAATCTTTACCCTCGTGAGCAATCGCGGGGGACAAAATAAACCAA	Fungi	Ascomycota	Eurotiomycetes	Chaetothyriales	NA	NA	NA
OTU146	ACCTGCGGAGGGATCATTAATGAGAAGCGGCCTCGCGGCCGTGGGGGCTTCGGCCCCCGACTCACACCCTCTGTTTACATACATTTGTTGTTTTGGCGGGCCTTGGGGTCATACCCATGCGTCTCAAGGGCTGCTCCGGTGACGGACAGCCTGGCGCGTGCGCCCGTCAAAGGCCCTATCAATTCTGTTTATCAGTGTCGTCCGAGTATAAATCAAATAAACTAA	Fungi	Ascomycota	Lecanoromycetes	Lecanorales	Scoliciosporaceae	Scoliciosporum	Scoliciosporum_umbrinum
OTU147	ACCTGCGGAAGGATCATTAATGGGTCGACGCCTCCGGGCACATCCCCCACCCTTTGTAACTGCGACCAGGATTCGGCGCCTGGCGGAACCACCCCCCGCTCGCGGGGGCCTCCGCCTGCCGGAATCAGCCAACCCTGCCTAGAAGTTGAAGTCTGAGAACAAGTTAAATTAAATAA	Fungi	Ascomycota	Dothideomycetes	Venturiales	Sympoventuriaceae	Fusicladium	Fusicladium_proteae*	Specific
OTU148	ACCTGCGGCGGGATCATTAATGGGTCGACGCCTCCGGGCACATCCCCCACCCTTTGTAACCGCGGCCAGGATTCGGCGCCTGGCGGAACCACCCCCCGCTCGCGGGGGGCTCCGCCTGCCGGAATCAGCCAACCCTGCCTAGAAGTTGAAGTCTGAGAACAAGTTAAATCAAATAA	Fungi	Ascomycota	Dothideomycetes	Venturiales	Sympoventuriaceae	Fusicladium	Fusicladium_proteae*
OTU149	ACCTGCGGAGGGATCATTAATGGGTCGACGCCTCCGGGCACATCCCCCACCCTTTGTAACCGCGGCCAGGATTCGGCGCCTGGCGGAACCACCCCCCGCTCGCGGGGGGCTCCGCCTGCCGGAATCAGCCAACCCCGCCTAGAAGTTGAAGTCTGAGAACAAGTTAAATCAAATAA	Fungi	Ascomycota	Dothideomycetes	Venturiales	Sympoventuriaceae	Fusicladium	Fusicladium_proteae*
OTU150	ACCTGCGGAAGGATCATTAATGGGTCGACGCCTCCGGGCACATCCCCCACCCTTTGTAACTGCGGCCAGGATTCGGCGCCTGGCGGAACCACCCCCCGCTCGCGGGGGGCTCCGCCCGCCGGAATCAGCCAACCCTGCCTAGAAGTTGAAGTCTGAGAACAAGTTAAATCAAATAA	Fungi	Ascomycota	Dothideomycetes	Venturiales	Sympoventuriaceae	Fusicladium	Fusicladium_proteae*
OTU151	ACCTGCGGAGGGATCATTACTGAGATAGGGTCCCCAACGGGGCCCGACCTCCAACCCTTTGTCTAAATTACCTTTGTTGCCTCGGCGGGCCGATCGAGCCTGTTCTCAGGCCCGGCCGGCAGTCCCCCAAGGGGCCTCCGCGCGCCCGCCGATGGACCCCTTCAAACCACTTCTGAACGAGACAATCTGAGTGAAATATAATACTTCAA	Fungi	Ascomycota	NA	NA	NA	NA	NA
OTU152	ACTGCGGAAGGATCATTAATGGGTCGACGCCTCCGGGCACATCCCCCACCCTTTGTAACCGCGGCCAGGATTCGGCGCCTGGCGGAACCACCCCCCGCTCGCGGGGGGCTCCGCCTGCCGGAATCAGCCAACCCTGCCTAGAAGTTGAAGTCTGAGAACAAGTTAAGTCAAATAA	Fungi	Ascomycota	Dothideomycetes	Venturiales	Sympoventuriaceae	Fusicladium	Fusicladium_proteae*
OTU153	ACCGCGGCAGGATCATTACTGGGTCGACGCCTCCGGGCACATCCCCCACCCTTTGTAACCGCGGCCAGGATTCGGCGCCTGGCGGAACCACCCCCCGCTCGCGGGGGGCTCCGCCTGCCGGAATCAGCCAACCCTGCCTAGAAGTTGAAGTCTGAGAACAAGTTAAATCAAATAA	Fungi	Ascomycota	Dothideomycetes	Venturiales	Sympoventuriaceae	Fusicladium	Fusicladium_proteae*
OTU154	ACCTGCGGAGGGATCATTACCGAGTACTATAACTCATAACCCTTTGTGAACCTTTATACCTGTTGCTTCGGCGGCGCGCCTCCCGGGGCGTGCCCGCCGGCATTATCAGAATCTCTGTTCGAACCCGACGATACATCTGAGTGTTCTAAGCGAACTGTTAA	Fungi	Ascomycota	Sordariomycetes	Glomerellales	Plectosphaerellaceae	NA	NA		Specific
OTU155	ACCTGCGGAAGGATCATTACTGGGTCGATGCCTCCGGGCACATCCCCCACCCTTTGTAACCGCGGCCAGGATTCGGCGCCTGGCGGAACCACCCCCCGCTCGCGGGGGGCTCCGCCTGCCGGAATCAGCCAACCCTGCCTAGAAGTTGAAGTCTGAGAACAAGTTAAATCAAATAA	Fungi	Ascomycota	Dothideomycetes	Venturiales	Sympoventuriaceae	Fusicladium	Fusicladium_proteae*
OTU156	ACCTGCGGAAGGATCATTACTGGGTCGACGCCTCCGGGCACATCCCCCACCCTTTGTAACCGCGGCCAGGATTCGGCGCCTGTCGGAACCACCCCCCGCTCGCGGGGGGCTCCGCCTGCCGGAATCAGCCAACCCTGCCTAGAAGTTGAAGTCTGAGAACAAGTTAAATCAAATAA	Fungi	Ascomycota	Dothideomycetes	Venturiales	Sympoventuriaceae	Fusicladium	Fusicladium_proteae*
OTU157	ACCTGCGGAGGGATCATTAATGGGTCGACGCCTCCGGGCACATCCCCCACCCTTTGTAACCGCGGCCAGGATTCGGCGCCTGGCGGAACCACCCCCCGCTCGCGGGGGGCTCCGCCTGCCGGAATCAGCCAGCCCTGCCTAGAAGTTGAAGTCTGAGAACAAGTTAAATCAAATAA	Fungi	Ascomycota	Dothideomycetes	Venturiales	Sympoventuriaceae	Fusicladium	Fusicladium_proteae*
OTU158	ACCTGCGGAAGGATCATTACTGGGTCGACGCCTCCGGGCACATACCCCACCCTTTGTAACCGCGGCCAGGATTCGGCGCCTGGCGGAACCACCCCCCGCTCGCGGGGGGCTCCGCCTGCCGGAATCAGCCAACCCTGCCTAGAAGTTGAAGTCTGAGAACAAGTTAAATCAAATAA	Fungi	Ascomycota	Dothideomycetes	Venturiales	Sympoventuriaceae	Fusicladium	Fusicladium_proteae*
OTU159	ACCTGCGGAGGGATCATTAATGGGTCGACGCCTCCGGGCACATCCCCCACCCTTTGTAACCGCGGCCAGGATTCGGCGCCTGGCGGAACCACCCCCCGCTCGCGGGGGGCTCCGCCTGCCGGAATCAGCCAACCCTGCCTAGAAGTTGAAGTCTGAGAACAAGTTAATTCAAATAA	Fungi	Ascomycota	Dothideomycetes	Venturiales	Sympoventuriaceae	Fusicladium	Fusicladium_proteae*
OTU160	ACCTGCGGAGGGATCATTAATGGGTCGACGCCTCCGGGCACATCCCCCACCCTTTGTAACCGCGGCCAGGATTCGGCGCCTGGCGGAACCACCCCCCGCTCGCGGGGGGCTCCGCCTGCCGGAATCAGCCAACCCTGCCTAGAAGTTGAAGTCTGAGAACAAGTTAGATCAAATAA	Fungi	Ascomycota	Dothideomycetes	Venturiales	Sympoventuriaceae	Fusicladium	Fusicladium_proteae*
OTU161	ACCTGCGGAAGGATCATTACTGGGTCGACGCCTCCGGGCACATCCCCCACCCTTTGTAACCGCGGCCAGGATTCGGCGCCTGGCGGAACCACCCCCCGCTCGCGGGGGGCTCCGCCTGCCGGAATCAGCCAACCCTGCCTAGAAGTTGAAGTCTGAGACCAAGTTAAATCAAATAA	Fungi	Ascomycota	Dothideomycetes	Venturiales	Sympoventuriaceae	Fusicladium	Fusicladium_proteae*
OTU162	ACCTCGGAGGGATCATTAATGGGTCGACGCCTCCGGGCACATCCCCCACCCTTTGTAACCGCGGCCAGGATTCGGCGCCTGGCGGAACCACCCCCCGCTCGCGGGGGGCTCCGCCTGCCGGAATCAGCCAACCCTGCCTAGAAGTTGAAGTCTGAGAACAAGTTAAATCAAATAA	Fungi	Ascomycota	Dothideomycetes	Venturiales	Sympoventuriaceae	Fusicladium	Fusicladium_proteae*
OTU163	ACCTGCGGAAGGATCATTACTGGGTCGACGCCTCCGGGCACATCCCCCACCCTTTGTAACCGCGGCCAGGATTCGGCGCCTGGCGGAACCACCCCCCGCTCGCGGGGGGCTCCGCCTGCCGGAATCAGCCAACCCTGCCTAGAATTTGAAGTCTGAGAACAAGTTAAATCAAATAA	Fungi	Ascomycota	Dothideomycetes	Venturiales	Sympoventuriaceae	Fusicladium	Fusicladium_proteae*
OTU164	ACCTGCGGAAGGATCATTAATGGGTCGACGCCTCCGGGCACATCCCCCACCCTTTGTAACCGCGGCCAGGATTCGGCGCCTGGCGGAACCACCCCCCGCTCGCGGGGGGCTCCGCCTGCCGGAATCAGCCAACCCTGCCTAGAAGTTGAAGTCTGAGAACAAGTTAAATTAAACAA	Fungi	Ascomycota	Dothideomycetes	Venturiales	Sympoventuriaceae	Fusicladium	Fusicladium_proteae*
OTU165	ACCTGCGGAAGGATCATTACTGTGTCGACGCCTCCGGGCACATCCCCCACCCTTTGTAACCGCGGCCAGGATTCGGCGCCTGGCGGAACCACCCCCCGCTCGCGGGGGGCTCCGCCTGCCGGAATCAGCCAACCCTGCCTAGAAGTTGAAGTCTGAGAACAAGTTAAATCAAATAA	Fungi	Ascomycota	Dothideomycetes	Venturiales	Sympoventuriaceae	Fusicladium	Fusicladium_proteae*
OTU166	ACCTGCGGAAGGATCATTACTGGGTCGACGCCTCCGGGCACATCCCCCACCCTTTGTAACCGCGGCCAGGATTCGGCGCCTGGCGGAAACACCCCCCGCTCGCGGGGGGCTCCGCCTGCCGGAATCAGCCAACCCTGCCTAGAAGTTGAAGTCTGAGAACAAGTTAAATCAAATAA	Fungi	Ascomycota	Dothideomycetes	Venturiales	Sympoventuriaceae	Fusicladium	Fusicladium_proteae*
OTU167	ACCTGCGGAAGGATCATTACTGGGTCGACGCCTCCGGGCACATCCCCCACCCTTTGTAACCGCGGCCAGGATTCGGCGCCTGGCGGAACCACCCCCCGCTCGCGGGGGGCTCCGCCTGCCGGAATCAGCCAACCCTGCCTAGAAGTTGAAGTCTGAGAACAAGTTAAATCGAATAA	Fungi	Ascomycota	Dothideomycetes	Venturiales	Sympoventuriaceae	Fusicladium	Fusicladium_proteae*
OTU168	ACCTGCGGAAGGATCATTACTGGGTCGACGCCTCCGGGCACATCCCCCACCCTTTGTAACCGCGGCCAGGATTCGGCGCCTGGCGGAACCACCCCCCGCTCGCGGGGGGCTCCGCCTGCCGGAATCAGCCAACCCTGCCTAGAAGTTGAAGTCTGAGAACAAGTTAAATCAAATAC	Fungi	Ascomycota	Dothideomycetes	Venturiales	Sympoventuriaceae	Fusicladium	Fusicladium_proteae*
OTU169	ACCTGCGGAAGGATCATTAATGGGTCGACGCCTCCGGGCACATCCCCCACCCTTTGTAACTGCGGCCAGGATTCGGCGCCTGGCGGAACCACCCCCCGCTCGCGGGGGCCTCCGCCTGCCGGAATCAGCCAACCCTGCCTAGAAGTTGAAGTCTGAGAACAAGTTAAATCAAATAA	Fungi	Ascomycota	Dothideomycetes	Venturiales	Sympoventuriaceae	Fusicladium	Fusicladium_proteae*
OTU170	ACCTGCGGAAGGATCATTACTGGGTCGACGCCTCCGGGCACATCCCCCACCCTTTGTAACCGCGGCCAGGATTCGGCGCCTGGCGGAACCACCCCCCGCTCGCGGGGGCTCCGCCTGCCGGAATCAGCCAACCCTGCCTAGAAGTTGAAGTCTGAGAACAAGTTAAATCAAATAA	Fungi	Ascomycota	Dothideomycetes	Venturiales	Sympoventuriaceae	Fusicladium	Fusicladium_proteae*
OTU171	ACGCGGAGGGATCATTAATGGGTCGACGCCTCCGGGCACATCCCCCACCCTTTGTAACCGCGGCCAGGATTCGGCGCCTGGCGGAACCACCCCCCGCTCGCGGGGGGCTCCGCCTGCCGGAATCAGCCAACCCTGCCTAGAAGTTGAAGTCTGAGAACAAGTTAAATCAAATAA	Fungi	Ascomycota	Dothideomycetes	Venturiales	Sympoventuriaceae	Fusicladium	Fusicladium_proteae*
OTU172	ACCTGCGGAAGGATCATTAATGGGTCGACGCCTCCGGGCACATCCCCCACCCTTTGTAACCGCGGCCAGGATTCGGCGCCCGGCGGAACCACCCCCCGCTCGCGGGGGGCTCCGCCTGCCGGAATCAGCCAACCCTGCCTAGAAGTTGAAGTCTGAGAACAAGTTAAATCAAACAA	Fungi	Ascomycota	Dothideomycetes	Venturiales	Sympoventuriaceae	Fusicladium	Fusicladium_proteae*
OTU173	ACCTGCGGAGGGATCATTAATGGGTCGACGCCTCCGGGCACATCCCCCACCCTTTGTAACCGCGGCCAGGATTCGGCGCCTGGCGGAACCACCCCCCGCTCGCGGGGGGCTCCGCCTGCCGGAATCAGCCAACCCTGCCTAGAAGTTGAAGTCTGAGAACAAGCTAAATCAAATAA	Fungi	Ascomycota	Dothideomycetes	Venturiales	Sympoventuriaceae	Fusicladium	Fusicladium_proteae*
OTU174	ACCTGCGGAGGGATCATTAATGAGTAAGGGTCTCGATTTATACAGAGCCCAACCTCCAACCCTTTGTCTACCTTACCAATGTTGCTTCGGCGAGCCCGCTTCGAAAGAGGCCGCCGGAGGGTCGTTAAACACTCTCTGGTCAGTGCTCGCCGGTGGCCCCCATCAAAACTCTTGTTAAGAACTTGTCTAAGTATAAACAAATAAATAAGTAAA	Fungi	NA	NA	NA	NA	NA	NA		Specific
OTU175	ACCTGCGGAGGGATCATTAATGGGTCGACGCCTCCGGGCACATCCCCCACCCTTTGTAACCGCGGCCAGGATTCGGCGCCTGGCGGAACCACCCCCCGCTCGCGGGGGGCTCCGCCTGCCGGAATCAGCCAACCCTGCCTAGACGTTGAAGTCTGAGAACAAGTTAAATCAAATAA	Fungi	Ascomycota	Dothideomycetes	Venturiales	Sympoventuriaceae	Fusicladium	Fusicladium_proteae*
OTU176	ACCTGCGGAAGGATCATTACTGGGTCGACGCCTCCGGGCACATCCCCCACCCTTTGTAACCGCGGCCAGGATTCGGCGCCTGGCGGAACCACCCCCCGCTCGCGGGGGGCTCCGCCTGCCGGAATCAGCCAACCCTGCCTAGAAGTTTAAGTCTGAGAACAAGTTAAATCAAATAA	Fungi	Ascomycota	Dothideomycetes	Venturiales	Sympoventuriaceae	Fusicladium	Fusicladium_proteae*
OTU177	ACCTGCGGAAGGATCATTACCGGGTCGACGCCTCCGGGCACATCCCCCACCCTTTGTAACCGCGGCCAGGATTCGGCGCCTGGCGGAACCACCCCCCGCTCGCGGGGGGCTCCGCCTGCCGGAATCAGCCAACCCTGCCTAGAAGTTGAAGTCTGAGAACAAGTTAAATCAAATAA	Fungi	Ascomycota	Dothideomycetes	Venturiales	Sympoventuriaceae	Fusicladium	Fusicladium_proteae*
OTU178	ACCTCGGAAGGATCATTAATGGGTCGACGCCTCCGGGCACATCCCCCACCCTTTGTAACCGCGGCCAGGATTCGGCGCCTGGCGGAACCACCCCCCGCTCGCGGGGGGCTCCGCCTGCCGGAATCAGCCAACCCTGCCTAGAAGTTGAAGTCTGAGAACAAGTTAAATCAAACAA	Fungi	Ascomycota	Dothideomycetes	Venturiales	Sympoventuriaceae	Fusicladium	Fusicladium_proteae*
OTU179	ACCTGCGGAAGGATCATTACTGGGTCGACGCCTCCGGGCACATCCCCCACCCTTTGTAACCGCGGCCAGGATTCGGCGCCTGGCGGAACCACCCCCCGCTCGCGGGGGGCTCCGCCTGCCGGAATCAGCCAACCCTGCCTAGGAGTTGAAGTCTGAGAACAAGTTAAATCAAATAA	Fungi	Ascomycota	Dothideomycetes	Venturiales	Sympoventuriaceae	Fusicladium	Fusicladium_proteae*
OTU180	ACCTGCGGAAGGATCATTACACAATAACAAGGCGGGTTGGACACCCCCCGCTGGGCACTGCTTCACGGCGTGCGCGGCGGGGCCGGCCCTGCTGAATTATTTACCCGTGTCTTTTGCGTACTTCTTGTTTCCTGGGTGGGCTCGCCCGCCCTCAGGACCAACCACAAACCTTTTGCAATAGCAATCAGCGTCAGTAACAACGTAATTAATTAC	Fungi	Ascomycota	Dothideomycetes	Pleosporales	Pleosporaceae	Alternaria	Alternaria_infectoria
OTU181	ACCTGGGAGGGATCATTACTGGGTCGACGCCTCCGGGCACATCCCCCACCCTTTGTAACCGCGGCCAGGATTCGGCGCCTGGCGGAACCACCCCCCGCTCGCGGGGGGATCCGCCTGCCGGAATCAGCCAACCCTGCCTAGAAGTTGAAGTCTGAGAACAAGTTAAATCAAATAA	Fungi	Ascomycota	Dothideomycetes	Venturiales	Sympoventuriaceae	Fusicladium	Fusicladium_proteae*	Specific
OTU182	ACCTGCGGAGGGATCATTAATGAATACACTGGACGCTCTTTTTAGAGGTCCGACCAAATCATTACCTTCACACTGTGCACACACTTCTTTTTCACCCATTTTAAACACCTTAGTATAAGAATGTACCAGTCTCTTAATTGAGCATAAATATATAATAA	Fungi	Basidiomycota	Cystobasidiomycetes	Erythrobasidiales	Erythrobasidiales_fam_Incertae_sedis	Erythrobasidiales_gen_Incertae_sedis	Erythrobasidiales_sp
OTU183	ACCTGCGGAGGGATCATTAATGGGTCGACGCCTCCGGGCACATCCCCCACCCTTTGTAACCGCGGCCAGGATTCGGCGCTTGGCGGAACCACCCCCCGCTCGCGGGGGGCTCCGCCTGCCGGAATCAGCCAACCCTGCCTAGAAGTTGAAGTCTGAGAACAAGTTAAATCAAATAA	Fungi	Ascomycota	Dothideomycetes	Venturiales	Sympoventuriaceae	Fusicladium	Fusicladium_proteae*
OTU184	ACCTGCGGAGGGATCATTAATGGGTCGACGCCTCCGGGCACATCCCCCACCCTTTGTAACCGCGGCCAGGATTCGGCGCCTGGCGGAACCACCCTCCGCTCGCGGGGGGCTCCGCCTGCCGGAATCAGCCAACCCTGCCTAGAAGTTGAAGTCTGAGAACAAGTTAAATCAAATAA	Fungi	Ascomycota	Dothideomycetes	Venturiales	Sympoventuriaceae	Fusicladium	Fusicladium_proteae*
OTU185	TTAAAGAAATTTAATAATTTTGAAAATGGATTTTTTTTTTTTTGTTTTGGCAAGAGCATGAGAGCTTTTACTGGGCAAGAAGACAAGAGATGGAGAGTCCAGCCGGGCCTGCGCTTAAGTGCGCGGTCTTGCTAGGCTTGTAAGTTTCTTTCTTGCTATTCCAAACGGTGAGAGATTTCTGTGCTTTTGTTATAGGACAATTAAAACCGTTTCAATACAACACACTGTGGAGTTTTCATATCTTTGCAACTTTTTCTTTGGGCATTCGAGCAATCGGGGCCCAG	Fungi	Ascomycota	Saccharomycetes	Saccharomycetales	Saccharomycetaceae	Saccharomyces	Saccharomyces_cerevisiae		Specific
OTU186	ACCTGCGGAGGGATCATTACTGAGTGAGGGCCTCCGGGCTCGACCTCCAACCCATTGTAATTTACACTCTGTTGCCTCGGGGGCGACCCTTCGGGGGCCCTCGACGGACCACTATTTAACCCTGCATCTATGCGTCGGATTTAAAAGTTTAAATTGTTTAA	Fungi	Ascomycota	Dothideomycetes	NA	NA	NA	NA		Specific
OTU187	ACCTGCGGAAGGATCATTAATGGGTCGACGCCTCCGGGCACATCCCCCACCCTTTGTAACTGCGGCCAGGATTCGGCGCCTGGCGGAACCACCCCCCGCTCGCGGGGGGCTCCGCCTGCCGGAATCAGCCAACCCTGCCTAGAAGTTGAAGTCTGAGAACAAGTTAGATCAAATAA	Fungi	Ascomycota	Dothideomycetes	Venturiales	Sympoventuriaceae	Fusicladium	Fusicladium_proteae*
OTU188	ACCTGCGGAAGGATCATTAATGGGTCGACGCCTCCGGGCACATCCCCCACCCTTTGTAACCGCGGCCAGGATTCGGCGCCTGGCGGAACCACCCCCCGCTCGCGGGGGGCTCCGCCTGCCGGAATCAGCCAACCCTGCCTAGAAATTGAAGTCTGAGAACAAGTTAAATCAAACAA	Fungi	Ascomycota	Dothideomycetes	Venturiales	Sympoventuriaceae	Fusicladium	Fusicladium_proteae*
OTU189	ACCTGCGGAGGGATCATTAATGGGTCGACGCCTCCGGGCACATCCCCCACCCTTTGTAACCGCGGCCAGGATTCGGCGCCTGGCGGAACCACCCCCTGCTCGCGGGGGGCTCCGCCTGCCGGAATCAGCCAACCCTGCCTAGAAGTTGAAGTCTGAGAACAAGTTAAATCAAATAA	Fungi	Ascomycota	Dothideomycetes	Venturiales	Sympoventuriaceae	Fusicladium	Fusicladium_proteae*
OTU190	ACTGCGGCGGGATCATTACTGGGTCGACGCCTCCGGGCACATCCCCCACCCTTTGTAACCGCGGCCAGGATTCGGCGCCTGGCGGAACCACCCCCCGCTCGCGGGGGGCTCCGCCTGCCGGAATCAGCCAACCCTGCCTAGAAGTTGAAGTCTGAGAACAAGTTAAATCAAATAA	Fungi	Ascomycota	Dothideomycetes	Venturiales	Sympoventuriaceae	Fusicladium	Fusicladium_proteae*
OTU191	ACCTGCGGAGGGATCATTAATGGGTCGACGCCTCCGGGCACATCCCCCACCCTTTGTAACCGCGGCCAGGATTCGGCGCCTGGCGGAACCACCCCCCGCTCGCGGGGGGCTCCGCCTGCCGGAATCAGCCAACCCTGCCTAGAAGATGAAGTCTGAGAACAAGTTAAATCAAATAA	Fungi	Ascomycota	Dothideomycetes	Venturiales	Sympoventuriaceae	Fusicladium	Fusicladium_proteae*
OTU192	ACCTGCGGAAGGATCATTACTGGGTCGACGCCTCCGGGCATATCCCCCACCCTTTGTAACCGCGGCCAGGATTCGGCGCCTGGCGGAACCACCCCCCGCTCGCGGGGGGCTCCGCCTGCCGGAATCAGCCAACCCTGCCTAGAAGTTGAAGTCTGAGAACAAGTTAAATCAAATAA	Fungi	Ascomycota	Dothideomycetes	Venturiales	Sympoventuriaceae	Fusicladium	Fusicladium_proteae*
OTU193	ACCTGCGGAGGGATCATTAATGGGCCGACGCCTCCGGGCACATCCCCCACCCTTTGTAACCGCGGCCAGGATTCGGCGCCTGGCGGAACCACCCCCCGCTCGCGGGGGGCTCCGCCTGCCGGAATCAGCCAACCCTGCCTAGAAGTTGAAGTCTGAGAACAAGTTAAATCAAATAA	Fungi	Ascomycota	Dothideomycetes	Venturiales	Sympoventuriaceae	Fusicladium	Fusicladium_proteae*
OTU194	ACCTGCGGAGGGATCATTAAAGAATACAGGCTTCACGGCCGCTATTCTCCTTCTTTGTATACCAAACTTTGTTGCTTTGGCAGGCCCCTGGCTTCGGCTGGATAGCGCCTGCCAGAGGACCAAAACTCTTGAATCTTTGCCGTCTGAGTACTATATAATAGTTAA	Fungi	Ascomycota	Leotiomycetes	Rhytismatales	Rhytismataceae	Colpoma	Colpoma_quercinum		Specific
OTU195	ACCTGCGGAGGGATCATTAATGAGTGAAGGGGCCCACGCCCCTTGGTGGCTTCACTGTCGCCTGACTCTGCACCCTGTGTTTATATATCTCTGTTGCTTTGGCGGGCCGTGAAAACCTTTTCACGCCGGCCTTGGGGCCCTCCGCCCAGGCCGGCGAGCGCCCGTCAGTGGCCCATCATCAAACCCTTTATATCAGTGAAGTCCGAGTAGTAGAACAAATGAATAAA	Fungi	Ascomycota	Lecanoromycetes	Lecanorales	Lecanoraceae	Lecidella	NA		Specific
OTU196	ACCTGCGGAAGGATCATTACAGAGCGTGAGGCTCAGTCGTGGCGTCAGCTACGTGCTGGGCCGACCCTCCCACCCGTGTCGATTTCTATCTTGTTGCTTTGGCGGGCCGGGCTACGTCGTCGCTGCCCGTACGGACATGCGTCGGCCGCCCACCGGTTTCGACTGGAGCGCGTCCGCCAAAGACCTAACCAAAACTCATGTTGTCTTTGTCGTCTCAGCTTTATTATTGAATTGATAA	Fungi	Ascomycota	Leotiomycetes	Erysiphales	Erysiphaceae	Pseudoidium	Pseudoidium_neolycopersici	Specific
OTU197	ACCTGCGGAAGTATCATTACTGGGTCGACGCCTCCGGGCACATCCCCCACCCTTTGTAACCGCGGCCAGGATTCGGCGCCTGGCGGAACCACCCCCCGCTCGCGGGGGGCTCCGCCTGCCGGAATCAGCCAACCCTGCCTAGAAGTTGAAGTCTGAGAACAAGTTAAATCAAATAA	Fungi	Ascomycota	Dothideomycetes	Venturiales	Sympoventuriaceae	Fusicladium	Fusicladium_proteae*
OTU198	ACCTGCGGAAAGATCATTACTGGGTCGACGCCTCCGGGCACATCCCCCACCCTTTGTAACCGCGGCCAGGATTCGGCGCCTGGCGGAACCACCCCCCGCTCGCGGGGGGCTCCGCCTGCCGGAATCAGCCAACCCTGCCTAGAAGTTGAAGTCTGAGAACAAGTTAAATCAAATAA	Fungi	Ascomycota	Dothideomycetes	Venturiales	Sympoventuriaceae	Fusicladium	Fusicladium_proteae*
OTU199	ACCTGCGGAGGGATCATTAATGGGTCGACGCCTCCGGGCACATCCCCCACCCTTTGTAACCGCGGCCAGGATTCGGCGCCTGGCGGAACCACCACCCGCTCGCGGGGGGCTCCGCCTGCCGGAATCAGCCAACCCTGCCTAGAAGTTGAAGTCTGAGAACAAGTTAAATCAAATAA	Fungi	Ascomycota	Dothideomycetes	Venturiales	Sympoventuriaceae	Fusicladium	Fusicladium_proteae*
OTU200	ACCTGCGGAAGGATCATTACTGGGTCGACGCCTCCGGGCACATCCCCCACCCTTTGTAACCGCGGCCAGGATTCGGCGCCTGGCGGAACCACCCCCCGCTCGCGGGGGGCTCCGCCTGCCGGAATCGGCCAACCCTGCCTAGAAGTTGAAGTCTGAGAACAAGTTAAATCAAATAA	Fungi	Ascomycota	Dothideomycetes	Venturiales	Sympoventuriaceae	Fusicladium	Fusicladium_proteae*
OTU201	ACCTGCGGAAGGATCATTACTGGGTCGACGCCTCCGGGCACATCCCCCACCCTTTGTAACCGCGGCCAGGATTCGGCGCCCGGCGGAACCACCCCCCGCTCGCGGGGGGCTCCGCCTGCCGGAATCAGCCAACCCTGCCTAGAAGTTGAAGTCTGAGAACAAGTTAAATCAAATAA	Fungi	Ascomycota	Dothideomycetes	Venturiales	Sympoventuriaceae	Fusicladium	Fusicladium_proteae*
OTU202	ACTGCGGAGGGATCATTACTGGGTCGACGCCTCCGGGCACATCCCCCACCCTTTGTAACCGCGGTCAGGATTCGGCGCCTGGCGGAACCACCCCCCGCTCGCGGGGGGCTCCGCCTGCCGGAATCAGCCAACCCTGCCTAGAAGTTGAAGTCTGAGAACAAGTTAAATCAAATAA	Fungi	Ascomycota	Dothideomycetes	Venturiales	Sympoventuriaceae	Fusicladium	Fusicladium_proteae*
OTU203	ACGGGAGGGATCATTACAGAGTGTGAGGCTCAGTCGTGGCAACTGCCGCGTGCTGGGCCGACCCTCCCACCCGTGTCGATTTGTATCTTGTTGCTTTGGCGGGCCGGGCCGCGTCGTCGCTGCTCCGCAAGGATATGCGTCGGCCGCCCACCGGTTTCGGCTGGAGCGCGCCCGCCAAAGACCCAACCAAAACTCATGTTGTTTTTGTCGTCTCAGCTTTATTATTGAAATTGATAA	Fungi	Ascomycota	Leotiomycetes	Erysiphales	Erysiphaceae	Erysiphe	Erysiphe_hypophylla
OTU204	ACCTGCGGAGGAATCATTAATGGGTCGACGCCTCCGGGCACATCCCCCACCCTTTGTAACCGCGGCCAGGATTCGGCGCCTGGCGGAACCACCCCCCGCTCGCGGGGGGCTCCGCCTGCCGGAATCAGCCAACCCTGCCTAGAAGTTGAAGTCTGAGAACAAGTTAAATCAAATAA	Fungi	Ascomycota	Dothideomycetes	Venturiales	Sympoventuriaceae	Fusicladium	Fusicladium_proteae*
OTU205	ACCTGCGGAGGGATCATTAATGGGTTGACGCCTCCGGGCACATCCCCCACCCTTTGTAACCGCGGCCAGGATTCGGCGCCTGGCGGAACCACCCCCCGCTCGCGGGGGGCTCCGCCTGCCGGAATCAGCCAACCCTGCCTAGAAGTTGAAGTCTGAGAACAAGTTAAATCAAATAA	Fungi	Ascomycota	Dothideomycetes	Venturiales	Sympoventuriaceae	Fusicladium	Fusicladium_proteae*
OTU206	ACCTGCGGAGGGATCATTAATAGGTCGACGCCTCCGGGCACATCCCCCACCCTTTGTAACCGCGGCCAGGATTCGGCGCCTGGCGGAACCACCCCCCGCTCGCGGGGGGCTCCGCCTGCCGGAATCAGCCAACCCTGCCTAGAAGTTGAAGTCTGAGAACAAGTTAAATCAAATAA	Fungi	Ascomycota	Dothideomycetes	Venturiales	Sympoventuriaceae	Fusicladium	Fusicladium_proteae*
OTU207	ACGCGGAAGGATCATTACTGGGTCGACGCCTCCGGGCACATCCCCCACCCTTTGTAACCGCGGCCAGGATTCGGCGCCTGGCGGAACCACCCCCCGCTCGCGGGGGGCTCCGCCTGCCGGAATCAGCCAACCCTGCCTAGAAGTTGAAGTCTGAGAACAAGTTAAATCAAATAA	Fungi	Ascomycota	Dothideomycetes	Venturiales	Sympoventuriaceae	Fusicladium	Fusicladium_proteae*
OTU208	ACCTGCGGAGGGATCATTACCGAGATAGGGTCCTTCGGGGCCCGACCTCCAACCCATTGTTTACAAACCTCTGTTGCCTCGGCGGGACGCCGGCCTTCACGGACCGTGCCTCTGGCTTTCGGGCCTCTGTGCGCCCGCCGGTGGAACTCAACAAACCCTTTGAATCAGCCTTCTGAGTGAGAATTTAATACTTCAA	Fungi	Ascomycota	NA	NA	NA	NA	NA		Specific
OTU209	ACCGCGGAAGGATCATTAATGAGAAGCGGCCTCGCGGCCGTGGGGGCTTCGGTCCCCGACTCACACCCTCTGTTTACATACGTTTGTTGCTTTGGCGGGCCTTGGGGTCATACCCATGCGTCTCAAGGGCTGCTCCGGTGACGGACAGCCTGGCGCGTGCGCCCGTCAAAGGCCCTATCAATTCTGTTTATCAGTGTCGTCCGAGTAAAAACCAAATAAATTAA	Fungi	Ascomycota	Lecanoromycetes	Lecanorales	Scoliciosporaceae	Scoliciosporum	Scoliciosporum_umbrinum		Specific
OTU210	ACCTGCGGAAGGATCATTAATGATTGGCCTAACGGCCTTATCAACATAATCCCTCACCTCTGTGAACCGTTGACCTCCGGGTCTACATAACAAACATCAGTGTAAAGAACGTCTTTATATTTTAACAAAATAA	Fungi	Basidiomycota	Tremellomycetes	Tremellales	Rhynchogastremataceae	Papiliotrema	Papiliotrema_fonsecae	Specific
OTU211	ACCTGCGGAGGGATCATTAATGGGTCGACGCCTCCGGGCACATCCCCCACCCTTTGTAACCGCGGCCAGGATTCGGCGCCCGGCGGAACCACCCCCCGCTCGCGGGGGGCTCCGCCTGCCGGAATCAGCCAACCCTGCCTAGAAGTTGAAGTCTGAGAACAAGTTAAATCAAATAA	Fungi	Ascomycota	Dothideomycetes	Venturiales	Sympoventuriaceae	Fusicladium	Fusicladium_proteae*
OTU212	ACCTGCGGAGGGATCATTACTGAGATAGGGTCCCCAACGGGGCCCGACCTCCAACCCTTTGTCTAAATTACCTTTGTTGCCTCGGCGGGCCGATCGAGCCTGTTCTCATGCCCGGCCGGTAGCCCCCCAAGGGGGCCCCCGCGCGCCCGCCGACGGACCCCTTCAAACCACTTCTGAACGAGACAATCTGAGTGAAATATAATACTTCAA	Fungi	Ascomycota	NA	NA	NA	NA	NA		Specific
OTU213	ACTCGGAAGGATCATTAATGGGTCGACGCCTCCGGGCACATCCCCCACCCTTTGTAACCGCGGCCAGGATTCGGCGCCTGGCGGAACCACCCCCCGCTCGCGGGGGGCTCCGCCTGCCGGAATCAGCCAACCCTGCCTAGAAGTTGAAGTCTGAGAACAAGTTAAATCAAATAA	Fungi	Ascomycota	Dothideomycetes	Venturiales	Sympoventuriaceae	Fusicladium	Fusicladium_proteae*
OTU214	ACCTGCGGAGGGATCATTACAAGTGACCCCGGTCTTACCACCGGGATGTTCATAACCCTTTGTTGTCCGACTCTGTTGCCTCCGGGGCGACCCTGCCTTCGGGCGGGGGCTCCGGGTGGACACTTCAAACTCTTGCGTAACTTTGCAGTCTGAGTAAACTTAATTAATAAATTAA	Fungi	Ascomycota	Dothideomycetes	Capnodiales	Cladosporiaceae	Cladosporium	NA
OTU215	ACCTGCGGAGGGATCATTAATGGGTCGACGCCTCCGGGCACATCCCCCACCCTTTGTAACCGCGGCCAGGATTCGGCGCCTGGCGGAACCACCCCCCGCTCGCGGGGGGCTCCGCCTGCCGGAATCAGTCAACCCTGCCTAGAAGTTGAAGTCTGAGAACAAGTTAAATCAAATAA	Fungi	Ascomycota	Dothideomycetes	Venturiales	Sympoventuriaceae	Fusicladium	Fusicladium_proteae*
OTU216	ACTGCGGAGGGATCATTACTGGGTCGACGCCTCCGGGCACATCCCCCACCCTTTGTAACCGCGGCCAGGATTCGGCGCCTGGCGGAACCACCCCCCGCTCGCGGGGGGCTCCGCCTGCCGGAATCAGCCAACCCTGCCTAGAAGTTGAAGTCTGAGAACAAGTTAAATCAAACAA	Fungi	Ascomycota	Dothideomycetes	Venturiales	Sympoventuriaceae	Fusicladium	Fusicladium_proteae*
OTU217	ACCTGCGGAAGGATCATTACTGGGTCGACGCCTCCGGGCACATCCCCCACCCTTTGTAACCGCGGCCAGGATTCGGCGCCTGGCGGAACCACCCCCCGCTCGCGGGGGGCTCCGCCTGCCGGAATCAGCCAACCCTGCCTAGAAGCTGAAGTCTGAGAACAAGTTAAATCAAATAA	Fungi	Ascomycota	Dothideomycetes	Venturiales	Sympoventuriaceae	Fusicladium	Fusicladium_proteae*
OTU218	ACCTGCGGAGGGATCATTAATGGGTCGACGCCTCCGGGCACATCCCCCACCCTTTGTAACCGCGGCCAGGATTCGGCGCCTGACGGAACCACCCCCCGCTCGCGGGGGGCTCCGCCTGCCGGAATCAGCCAACCCTGCCTAGAAGTTGAAGTCTGAGAACAAGTTAAATCAAATAA	Fungi	Ascomycota	Dothideomycetes	Venturiales	Sympoventuriaceae	Fusicladium	Fusicladium_proteae*
OTU219	ACCTGCGGAGGGATCATTAATGGGTCGACGCCTCCGGGCACATCCCCCACCCTTTGTAACCGCGGCCAGGATTCGGCGCCTGGCGGAACCACCCCCCGCTTGCGGGGGGCTCCGCCTGCCGGAATCAGCCAACCCTGCCTAGAAGTTGAAGTCTGAGAACAAGTTAAATCAAATAA	Fungi	Ascomycota	Dothideomycetes	Venturiales	Sympoventuriaceae	Fusicladium	Fusicladium_proteae*
OTU220	ACCTCGGAGGGATCATTACCTTTCTGTCCTTTGGGACATTTGGCGGGGCTATGGTCTCCATAGCCTCTGTCTAAAACCGTGTCTTTTGCGTACTACTTGTTTCCTCGGCGGGCTTGCCCGCCGGTTGGACCCCTTAAAACTCTTTGCAATTGCAATCAGCGTCTGAATAATATAATAATTAC	Fungi	Ascomycota	Dothideomycetes	Pleosporales	Phaeosphaeriaceae	Bhatiellae	Bhatiellae_rosae		Specific
OTU221	ACCTGCGGAAGGATCATTACTAGGTCGACGCCTCCGGGCACATCCCCCACCCTTTGTAACCGCGGCCAGGATTCGGCGCCTGGCGGAACCACCCCCCGCTCGCGGGGGGCTCCGCCTGCCGGAATCAGCCAACCCTGCCTAGAAGTTGAAGTCTGAGAACAAGTTAAATCAAATAA	Fungi	Ascomycota	Dothideomycetes	Venturiales	Sympoventuriaceae	Fusicladium	Fusicladium_proteae*
OTU222	ACCGCGGAAGGATCATTAATGGGTCGACGCCTCCGGGCACATCCCCCACCCTTTGTAACCGCGGCCAGGATTCGGCGCCTGGCGGAACCACCCCCCGCTCGCGGGGGGCTCCGCCTGCCGGAATCAGCCAACCCTGCCTAGAAGTTGAAGTCTGAGAACAAGTTAAATCAAATAA	Fungi	Ascomycota	Dothideomycetes	Venturiales	Sympoventuriaceae	Fusicladium	Fusicladium_proteae*
OTU223	ACCTGCGGAGGGATCATTACCGAGCGAGGGCGCTCCGGCGCCCGACCTCCCAACCCTTTGATTTGATCAAGACCTCCTTCTGCCTCGGGGGCGACCCGGACTTCGCGCCGCGGTCCCCCCGGTGGTACCAACCAAAACCCTGCATCAATTGTCGTCTGAGCGGAAAGCAAATATAAACAA	Fungi	Ascomycota	Dothideomycetes	Capnodiales	Neodevriesiaceae	Neodevriesia	NA		Specific
OTU224	ACCTGCGGAAGGATCATTAATGGGTCGACGCCTCCGGGCACATCCCCACCCTTTGTAACTGCGGCCAGGATTCGGCGCCTGGCGGAACCACCCCCCGCTCGCGGGGGGCTCCGCCTGCCGGAATCAGCCAACCCTGCCTAGAAGTTGAAGTCTGAGAACAAGTTAAATCAAATAA	Fungi	Ascomycota	Dothideomycetes	Venturiales	Sympoventuriaceae	Fusicladium	Fusicladium_proteae*
OTU225	ACCTGCGGAAGGATCATTAACTAATGTATTGGCACTTTACTGGGATTTACTTCTCAGTATTGTTTGCTTCTATACTGTGAACCTCTGGCGATGAAGGTCGTAACTGACCTTCGGGAGAGACTCAGGACATATAGGCTATAATGGGTAGGCCTGTTCTGGGGTTTGATCGATGCCAATCAGGATTACCTTTCTTCCTTTGGGAAGGAAGGTGCCTGGTACCCTTTACCATATACCATGAATTCAGAATTGAAAGTATAATATAATAAC	Fungi	Mucoromycota	Mucoromycetes	Mucorales	Rhizopodaceae	Rhizopus	Rhizopus_microsporus
OTU226	ACCTGCGGAAGGATCATTACTGGGTCGACGCCTCCGGGCACATCCCCCACCCTTTGTAACCGCGGCCAGGATTCGGCGCCTGGCGGAACCACCCCCCGCTCGCGGGGGGCTCCGCCTGCCGGAATCAGCCAACCCTGCCTAGAAGTTGAAGTCTGAGAACAAGTTAAAACAAATAA	Fungi	Ascomycota	Dothideomycetes	Venturiales	Sympoventuriaceae	Fusicladium	Fusicladium_proteae*
OTU227	ACCTGCGGAAGGATCATTACTGGGTCGACGCCTCCGGGCACATCCCCCACCCTTTGTAACCGCGGCCAGGACTCGGCGCCTGGCGGAACCACCCCCCGCTCGCGGGGGGCTCCGCCTGCCGGAATCAGCCAACCCTGCCTAGAAGTTGAAGTCTGAGAACAAGTTAAATCAAATAA	Fungi	Ascomycota	Dothideomycetes	Venturiales	Sympoventuriaceae	Fusicladium	Fusicladium_proteae*
OTU228	ACCTGCGGAGGGATCATTAATGGGTCGACGCCTCCGGGCACATCCCCCACCCTTTGTAACCGCGGCCAGGATTCGGCGCCTGGCGGAACCACCCCCCGCTCGCGGGGGGCTCCGCCTGCCGGAATCAGCCAACCCTGCCTAGAAGTTGAAGTCTGAGAACAAGTTAAACCAAATAA	Fungi	Ascomycota	Dothideomycetes	Venturiales	Sympoventuriaceae	Fusicladium	Fusicladium_proteae*
OTU229	ACCTGCGGAAGGATCATTACTGGGTCGACGCCTCCGGGCACATCCCCCACCCTTTGTAACCGCGGCCAGGATTCGGCGCCTGGCGGAACCACCCCCCGCCCGCGGGGGGCTCCGCCTGCCGGAATCAGCCAACCCTGCCTAGAAGTTGAAGTCTGAGAACAAGTTAAATCAAATAA	Fungi	Ascomycota	Dothideomycetes	Venturiales	Sympoventuriaceae	Fusicladium	Fusicladium_proteae*
OTU230	ACCTGCGGAAGGATCATTAGTGAATAAATAGGGTGTCCAATTTAACTTGGAACCCGACCTTCTCACATCTAACCCTGTGCATCTGTATTAATGGCGAGCAATTTTCGGATTGTGAGCCATTTCACTTTATAAACACTAGTCTATGAATGTAAAATTTTTATAACAAATAAA	Fungi	Basidiomycota	Microbotryomycetes	Sporidiobolales	Sporidiobolaceae	Sporobolomyces	Sporobolomyces_roseus		Specific
OTU231	ACTGCGGAAGGATCATTACTGGGTCGACGCCTCCGGGCACATCCCCCACCCTTTGTAACCGCGGCCAGGATTCGGCGCCTGGCGGAACCACCCCCCGCTCGCGGGGGGCTCCGCCTGCCGGAATCAGCCAACCCTGCCTAGAAGTTGAAGTCTGAGAACAAGTTAAATCAAATAA	Fungi	Ascomycota	Dothideomycetes	Venturiales	Sympoventuriaceae	Fusicladium	Fusicladium_proteae*
OTU232	ACCTGCGGAAGGATCATTAATGGGTCGACGCCTCCGGGCACATCCCCCACCCTTTGTAACTGCGACCAGGATTCGGCGCCTGGCGGAACCACCCCCCGCTCGCGGGGGGCTCCGCCTGCCGGAATCAGCCAACCCTGCCTAGAAGTTGAAGTCTGAGAACAAGTTAAATCAAATAA	Fungi	Ascomycota	Dothideomycetes	Venturiales	Sympoventuriaceae	Fusicladium	Fusicladium_proteae*
OTU233	ACCTGCGGAGGGATCATTAATGAGAAGCGGCCTCGCGGCCGTGGGGGCTTCGGTCCCCGACTCACACCCTCTGTTTACATACGTTTGTTGCTTTGGCGGGCCTTGGGGTCATACCCATGCGTCTCAAGGGCTGCTCCGGTGACGGACAGCCTGGCGCGTGCGCCCGTCAAAGGCCCTATCAATTCTGTTTATCAGTGTCGTCCGAGTAAAAACCAAATAAATTAA	Fungi	Ascomycota	Lecanoromycetes	Lecanorales	Scoliciosporaceae	Scoliciosporum	Scoliciosporum_umbrinum		Specific
OTU234	ACTGCGGAGGGATCATTAATGGGTCGACGCCTCCGGGCACATCCCCCACCCTTTGTAACCGCGGCCAGGATTCGGCGCCTGGCGGAACCACCCCCCGCTCGCGGGGGGCTCCGCCTGCCGGAATCAGCCAACCCTGCCTAGAAGTTGAAGTCTGAGAACAAGTTAAATCAAATAA	Fungi	Ascomycota	Dothideomycetes	Venturiales	Sympoventuriaceae	Fusicladium	Fusicladium_proteae*
OTU235	ACCTGCGGAGGGATCATTAGCGAAGCTCGGAATGCGTGTTCGGTCTGATGCTGCCCGGCAACGGGATGTGCTCGTCTGGATGCGTGTCCCTTCTCTATTCCACCCCTTTGTGAACCAAGTGTGCGAGCCGATGAGAGATCGGAGGCTCGCATGCAACCCTTAACATACCCCAATGAAGTATCAGAATGTACCTTGCGTTAACTCGCACAAATAC	Fungi	Basidiomycota	Agaricomycetes	Russulales	Peniophoraceae	Peniophora	NA		Specific
OTU236	ACCTGCGGAAGGATCATTAATGGGTCGACGCCTCCGGGCACATCCCCCACCCTTTGTAACTGCGGCCAGGATTCGGCGCCTGGCGGAACCACCCCCCGCTCGCGGGGGGCTCCGCCTGCCGGAATCAGCCAACCCTGCCTAGAAGTTGAAGTCTGAGAACAAGCTAAATCAAATAA	Fungi	Ascomycota	Dothideomycetes	Venturiales	Sympoventuriaceae	Fusicladium	Fusicladium_proteae*
OTU237	ACTGCGGCAGGATCATTAATGGGTCGACGCCTCCGGGCACATCCCCCACCCTTTGTAACCGCGGCCAGGATTCGGCGCCTGGCGGAACCACCCCCCGCTCGCGGGGGGCTCCGCCTGCCGGAATCAGCCAACCCTGCCTAGAAGTTGAAGTCTGAGAACAAGTTAAATCAAATAA	Fungi	Ascomycota	Dothideomycetes	Venturiales	Sympoventuriaceae	Fusicladium	Fusicladium_proteae*
OTU238	ACCTGCGGAGGGATCATTAATGGGTCGACGCCTCCGGGCACATCCCCCACCCTTTGTAACCGCGGCCAGGATTCGGCGCCTGGCGGAACCACCCCCCGCTCGCGGGGGGCTCCGCCTGCCGGAATCAGCCAACCCTGCCTAGAAGTTGAAGTCTGAGAACAGGTTAAATCAAATAA	Fungi	Ascomycota	Dothideomycetes	Venturiales	Sympoventuriaceae	Fusicladium	Fusicladium_proteae*
OTU239	ACCTGCGGAGGGATCATTACTGGGTCGACGCCTCCGGGCACATCCCCCACCCTTTGTAACCGCGGCCAGGATTCGGCGCCTGGCGGAACCACCCCCCGCTTGCGGGGGTCTCCGCCTGCCGGAATCAGCCAACCCTGCCTAGAAGTTGAAGTCTGAGAACAAGTTAAATCAAATAA	Fungi	Ascomycota	Dothideomycetes	Venturiales	Sympoventuriaceae	Fusicladium	Fusicladium_proteae*		Specific
OTU240	ACCTGCGGAAGGATCATTACTGGGTCGACGCCTCCGGGCACATCCCCCACCCTTTGTAACCGCGGCCAGGATTCGGCGCCTGGCGGAACCACCCCCCGCTCGCGGGGGGCTCCGCCTGCCGGAATCAGCCAACCCTGCCTAGAAGTTGAAGCCTGAGAACAAGTTAAATCAAATAA	Fungi	Ascomycota	Dothideomycetes	Venturiales	Sympoventuriaceae	Fusicladium	Fusicladium_proteae*
OTU241	ACCTGCGGAGGGATCATTACCGAGAGACGGGGTCTAACCGGCCTCAACTCTTCATCCGTGTCTACATACCAATGTTGCTTTGGCGAGCCTCGGGCTTGTTCCGGGGAGTTCACGCTCCTTCGCCCGCCAAAGGCCCATATAAAACCTGTTATCAGTGTCGTCCGAGTAAACATATAATAATTAA	Fungi	Ascomycota	Lecanoromycetes	Caliciales	Physciaceae	Physcia	Physcia_dubia
OTU242	ACCTGCGGAAGGATCATTAATGGGTCGACGCCTCCGGGCACATCCCCCACCCTTTGTAACTGCGGCCAGGATTCGGTGCCTGGCGGAACCACCCCCCGCTCGCGGGGGGCTCCGCCTGCCGGAATCAGCCAACCCTGCCTAGAAGTTGAAGTCTGAGAACAAGTTAAATCAAATAA	Fungi	Ascomycota	Dothideomycetes	Venturiales	Sympoventuriaceae	Fusicladium	Fusicladium_proteae*
OTU243	ACCTGCGGAGGGATCATTAATGGGTCGACGCCTCCGGGCACATCCCCCACCCTTTGTAACCGCGGCCAGGATTCGGCACCTGGCGGAACCACCCCCCGCTCGCGGGGGGCTCCGCCTGCCGGAATCAGCCAACCCTGCCTAGAAGTTGAAGTCTGAGAACAAGTTAAATCAAATAA	Fungi	Ascomycota	Dothideomycetes	Venturiales	Sympoventuriaceae	Fusicladium	Fusicladium_proteae*
OTU244	ACCTGCGGAGGGATCATTACACAATATGAAAGCGGGTTGGGACCTCATCTCGGTGAGGGCTCCAGCTTGTCTGAATTATTCACCCATGTCTTTTGCGCACTTCTTGTTTCCTGGGCGGGTTCGCCCGCCACCAGGACCCAACCATAAACCTTTTTTGTAATTGCAATCAGCGTCAGTACACAATGTAATTATTAC	Fungi	Ascomycota	Dothideomycetes	Pleosporales	Pleosporaceae	NA	NA
OTU245	ACCTGCGGAAGGATCATTAATGGGTCGACGCCTCCGGGCACATCCCCCACCCTTTGTAACCGCGGCCAGGATTCGGCGCCTGGCGGAACCACCCCCCGCTCGCGGGGGGCTCCGCCTGCCGGAATCAGCCAACCCTGCCTAGAAGTTGAAGTCTGAGAACAAGTTAATTAAAATAA	Fungi	Ascomycota	Dothideomycetes	Venturiales	Sympoventuriaceae	Fusicladium	Fusicladium_proteae*
OTU246	ACCTGCGGAGGGATCATTAAACGAAACAAACCCTCCCGTCCGGCTCCGGTCAGGCGGGGGGGCCAGTCTCAAACCCTTTGTCGTCCGACCATGTTGCCTCGGGGGAGACCCTGCCTTCGGGCGGGTGGCACCCCGGTGGACCAAACCAAACTCTTGCTTAATTTTGTAGTCTGAGTCGATTTAAAAATAAATCAA	Fungi	Ascomycota	Dothideomycetes	Capnodiales	Cladosporiaceae	Rachicladosporium	NA
OTU247	ACCTGCGGAAGGATCATTACTGGGTCGACGCCTCCGGGCACATCCCCCACCCTTTGTAACCGCGGCCAGGATTCGGCGCCTGGCGGAACCACCCCCCGCTCGCGGGGGGCTCCGCCTGCCAGAATCAGCCAACCCTGCCTAGAAGTTGAAGTCTGAGAACAAGTTAAATCAAATAA	Fungi	Ascomycota	Dothideomycetes	Venturiales	Sympoventuriaceae	Fusicladium	Fusicladium_proteae*
OTU248	ACCTGCGGAGGGATCATTAATGGGTCGACGCCTCTGGGCACATCCCCCACCCTTTGTAACCGCGGCCAGGATTCGGCGCCTGGCGGAACCACCCCCCGCTCGCGGGGGGCTCCGCCTGCCGGAATCAGCCAACCCTGCCTAGAAGTTGAAGTCTGAGAACAAGTTAAATCAAATAA	Fungi	Ascomycota	Dothideomycetes	Venturiales	Sympoventuriaceae	Fusicladium	Fusicladium_proteae*
OTU249	ACCTGCGGAAGGATCATTACTGGGTCGACGCCTCCGGGCACATCCCCCACCCTTTGTAACCGCGGCCAGGATTCGGCGCCTGGCGGAACCACCCCCCGCTCGCGGGGGGCTCCGCCTGTCGGAATCAGCCAACCCTGCCTAGAAGTTGAAGTCTGAGAACAAGTTAAATCAAATAA	Fungi	Ascomycota	Dothideomycetes	Venturiales	Sympoventuriaceae	Fusicladium	Fusicladium_proteae*
OTU250	ACCTGCGGAGGGATCATTAATGGGTCGACGCCTCCGGGCACATCCCCCACCCTTTGTAACCGCGGCCAGGATTCGGCGCCTGGCGGAACCACCCCCCGCTCGCGGGGGGCTCCGCCTGCCGGGATCAGCCAACCCTGCCTAGAAGTTGAAGTCTGAGAACAAGTTAAATCAAATAA	Fungi	Ascomycota	Dothideomycetes	Venturiales	Sympoventuriaceae	Fusicladium	Fusicladium_proteae*
OTU251	ACCTGCGGAGGGATCATTACCTAGAGTTGTAGGCTTTGCCTGCTATCTCTTACCCATGTCTTTTGAGTACCTTCGTTTCCTCGGCGGGTTCGCCCGCCGATTGGACAATTTAAACCATTTGCAGTTGCAATCAGCGTCTGAAAAAACATAATAGTTAC	Fungi	Ascomycota	Dothideomycetes	Pleosporales	Didymellaceae	Didymella	Didymella_arachidicola
OTU252	ACCTGCGGAAGGATCATTACTGGGTCGACGCCTCCGGGCACATCCCCCAACCTTTGTAACCGCGGCCAGGATTCGGCGCCTGGCGGAACCACCCCCCGCTCGCGGGGGGCTCCGCCTGCCGGAATCAGCCAACCCTGCCTAGAAGTTGAAGTCTGAGAACAAGTTAAATCAAATAA	Fungi	Ascomycota	Dothideomycetes	Venturiales	Sympoventuriaceae	Fusicladium	Fusicladium_proteae*
OTU253	ACCTGCGGAAGGATCATTAGTGATTTGGCCTCCGGGCCTTCAATCCCCTCCTCATACCTCTGTGAACCAGTTGGGCCCTCGGGCCTACCCTTTCAAACACTGTGTAATGAACGTGATGTATATTATAAACCTAGTAA	Fungi	Basidiomycota	Tremellomycetes	Tremellales	Tremellaceae	Tremella	Tremella_mayrhoferi		Specific
OTU254	ACCTGCGGAGGGATCATTACTGAGTTCGGGGGCAATCCCAGTCCCGACCTCCAACCCTTTGTGAACACATCTTGTTGCTTCGGGGGCGACCCTGCCGTTCGCGGCATTCCCCCCGGAGGTCATCAAAACACTGCATTATTACGTCGGAGTAAAAAGTTAATTTAATAA	Fungi	Ascomycota	Dothideomycetes	Mycosphaerellales	Mycosphaerellaceae	Ramularia	Ramularia_sp
OTU255	ACTGCGAGGGATCATTACTGGGTCGACGCCTCCGGGCACATCCCCCACCCTTTGTAACCGCGGCCAGGATTCGGCGCCTGGCGGAACCACCCCCCGCTCGCGGGGGGCTCCGCCTGCCGGAATCAGCCAACCCTGCCTAGAAGTTGAAGTCTGAGAACAAGTTAAATCAAATAA	Fungi	Ascomycota	Dothideomycetes	Venturiales	Sympoventuriaceae	Fusicladium	Fusicladium_proteae*
OTU256	ACCTGCGGAAGGATCATTAGTGAAGATTTGGGCAGGCCATACGGACGCCAAAAAGTGTCCCTGGCCGCCTACACCCACTATACATCCACAAACCCGTGTGCACTGTCTTGGAGAAAGGCTTCAGAGAAGTTTTTTGTGGCCTCTCTTGGGGTCTTTCTTCGCTACAAACTCGAATGGTTAGTATGAACGTGGAACTTGGTTGGACCGTCACTGGCCAACAAACTATACAC	Fungi	Basidiomycota	Malasseziomycetes	Malasseziales	Malasseziaceae	Malassezia	Malassezia_restricta
OTU257	ACCTGCGGAAGGATCATTAATGGGTCGACGCCTCCGGGCACATCCCCACCCTTTGTAACCGCGGCCAGGATTCGGCGCCTGGCGGAACCACCCCCCGCTCGCGGGGGGCTCCGCCTGCCGGAATCAGCCAACCCTGCCTAGAAGTTGAAGTCTGAGAACAAGTTAAATCAAACAA	Fungi	Ascomycota	Dothideomycetes	Venturiales	Sympoventuriaceae	Fusicladium	Fusicladium_proteae*
OTU258	ACCTGCGGAGGGATCATTACTGGGTCGACGCCTCCGGGCACATCCCCCACCCTTTGTAACCGCGGCCAGGATTCGGCGCCTGGCGGAATCAGCCCCCGCTCGCGGGGGGCTCCGCCTGCCGGAATCAGCCAACCCTGCCTAGAAGTTGAAGTCTGAGAACAAGTTAAATCAAATAA	Fungi	Ascomycota	Dothideomycetes	Venturiales	Sympoventuriaceae	Fusicladium	Fusicladium_proteae*		Specific
OTU259	ACCTGCGGAGGGATCATTAATGGGTCGACGCCTCCGGGCACATCCCCCACCCTTTGTAACCGCGGCCAGGATTCGGCGCCTGGCGGAACCACCCCCCGCTCGCGGGGGGCTCCGCCTGCCGGAATCAGCCAACCCTGCCTAGAAGTTGAAGTCTGAGGACAAGTTAAATCAAATAA	Fungi	Ascomycota	Dothideomycetes	Venturiales	Sympoventuriaceae	Fusicladium	Fusicladium_proteae*
OTU260	ACCTGCGGAAGGATCATTACTGGGTTGACGCCTCCGGGCACATCCCCCACCCTTTGTAACCGCGGCCAGGATTCGGCGCCTGGCGGAACCACCCCCCGCTCGCGGGGGGCTCCGCCTGCCGGAATCAGCCAACCCTGCCTAGAAGTTGAAGTCTGAGAACAAGTTAAATCAAATAA	Fungi	Ascomycota	Dothideomycetes	Venturiales	Sympoventuriaceae	Fusicladium	Fusicladium_proteae*
OTU261	ACCTGCGGAAGGATCATTAATGGGTCGACGCCCCCGGGCACATCCCCCACCCTTTGTAACCGCGGCCAGGATTCGGCGCCTGGCGGAACCACCCCCCGCTCGCGGGGGGCTCCGCCTGCCGGAATCAGCCAACCCTGCCTAGAAGTTGAAGTCTGAGAACAAGTTAAATTAAATAA	Fungi	Ascomycota	Dothideomycetes	Venturiales	Sympoventuriaceae	Fusicladium	Fusicladium_proteae*
OTU262	ACCGGAAGGATCATTACTGGGTCGACGCCTCCGGGCACATCCCCCACCCTTTGTAACCGCGGCCAGGATTCGGCGCCTGGCGGAACCACCCCCCGCTCGCGGGGGGCTCCGCCTGCCGGAATCAGCCAACCCTGCCTAGAAGTTGAAGTCTGAGAACAAGTTAAATCAAATAA	Fungi	Ascomycota	Dothideomycetes	Venturiales	Sympoventuriaceae	Fusicladium	Fusicladium_proteae*
OTU263	ACCTGCGGAAGGATCATTATTAAAAGTCAATGAGTGCACTTAATTGTGGCTCAGAAACCTTTATAAATCTTTTCACCCATTAACCCAAAGCTGTCTTGTGTTCCCTTATCTTTGTATAAGGGTAATAGCAATTCAGTAGTACGCATCATGGAAATTGCCTTTATTGGAATGTTCAAGTTGCATTAACCCCCCCTTATCAGTGACCCCCATTTTTTTTATTAACACTAAAATAAGTTTTAAGAATGTAAACCCCCTTTAAATTAAATAT	Fungi	Basidiomycota	Pucciniomycetes	Pucciniales	Pucciniastraceae	Melampsoridium	Melampsoridium_betulinum
OTU264	ACTGCGGAGGGATCATTAATGGGTCGACGCCTCCGGGCACATCCCCCACCCTTTGTAACTGCGGCCAGGATTCGGCGCCTGGCGGAACCACCCCCCGCTTGCGGGGGGCCCCGCCTGCCGGAATCAGCCAACCCTGCCTAGAAGTTGAAGTCTGAGAACAAGTTAAATCAAATAA	Fungi	Ascomycota	Dothideomycetes	Venturiales	Sympoventuriaceae	Fusicladium	Fusicladium_proteae*
OTU265	ACCTGCGGAGGGATCATTAATGGGTCGACGCCTCCGGGCACATCCCCCACCCTTTGTAACCGCGGCCAGGATTCGGCGCCTGGCGGAACCACCCCCCGCTCGCGCCCGCTCGCGGGGGGCTCCGCCTGCCGGAATCAGCCAACCCTGCCTAGAAGTTGAAGTCTGAGAACAAGTTAAATCAAATAA	Fungi	Ascomycota	Dothideomycetes	Venturiales	Sympoventuriaceae	Fusicladium	Fusicladium_proteae*
OTU266	ACCTGCGGAGGGATCATTAATGGGTCGACGCCTCCGGGCACATCCCCCACCCTTTGTAACCGCGGCCAGGATTCGGCGCCTGGCGGAACCACCCCCCGCTCGCGGGGGGCTCCGCCTGCCGGAATCAGCCAACCCTGCCTAGAAGTTGAAGTCTTAGAACAAGTTAAATCAAATAA	Fungi	Ascomycota	Dothideomycetes	Venturiales	Sympoventuriaceae	Fusicladium	Fusicladium_proteae*
OTU267	ACCTGCGGAGGGATCATTATTGAATAAACCTGGCTTGGTTGATGCTGGTCTTTTCGGAGACATGTGCACACCTTGTCATCTTTATATCTCCACCTGTGCACCTTTTGTAGACCTGGATTCAACTTTCCGAGGAAACTCGGTTGTGAGGAATTGCTTAATAGGCTTTCCTTGTTAGTTTCCAGGGCTATGTTTTCATATACACCTTAAGAATGTAACAGAATGTCATTATTAGGCTTAATTGCCTTATAAACTATATAC	Fungi	Basidiomycota	Agaricomycetes	Agaricales	Strophariaceae	Hypholoma	Hypholoma_fasciculare	Specific
OTU268	ACCTGCGGAAGGATCATTACTGGGTCGACGCCTCCGGGCACATCCCCCACCCTTTGTAACCGCGGCCAGGATTCGGCGCCTGGCGGAACCACCCCCCGCTCGCGGGGGGCTCCGCCTGCCGGAATCAGCCAACCCTGCCTAGAAGTTGAAGTCTGAGAACAAGTTAGATCAAATAA	Fungi	Ascomycota	Dothideomycetes	Venturiales	Sympoventuriaceae	Fusicladium	Fusicladium_proteae*
OTU269	ACTGCGGAAGGATCATTACCTTTCTGTCCTTTGGGACATTTGGCGGGGCTATGGTCTCCATAGCCTCTGTCTAAAACCGTGTCTTTTGCGTACTACTTGTTTCCTCGGCGGGCTTGCCCGCCGGTTGGACCCCTTAAAACTCTTTGCAATTGCAATCAGCGTCTGAATAATATAATAATTAC	Fungi	Ascomycota	Dothideomycetes	Pleosporales	Phaeosphaeriaceae	Bhatiellae	Bhatiellae_rosae		Specific
OTU270	ACCTGCGGAAGGATCATTACTGGGTCGACGCCTCCGGGCACATCCCCCACCCTTTGTAACCGCGGCCAGGATTCGGCGCCTGGCGGAACCACCCCCCGCTCGCGGGGGGCTCCGCCTGCCGGAATCAGCCAACTCTGCCTAGAAGTTGAAGTCTGAGAACAAGTTAAATCAAATAA	Fungi	Ascomycota	Dothideomycetes	Venturiales	Sympoventuriaceae	Fusicladium	Fusicladium_proteae*
OTU271	ACCTGCGGAAGGATCATTACAGAGTTCCTGCCCTCACGGGTAGAAACCCCACCCTTGTGTATATTATATTGTTGCTTTAGCAGGTCGCCCTCTGGGCGTCGGCCTCGGCTGACTGTGCCTGCTAGAGGACCCTAAATTTTGAAATACAGTGTCGTCTGAGTACTATTTAATAGTTAA	Fungi	Ascomycota	Leotiomycetes	Helotiales	Helotiaceae	Hymenoscyphus	Hymenoscyphus_fraxineus
OTU272	ACCTGGAGGGATCATTAATGGGTCGACGCCTCCGGGCACATCCCCCACCCTTTGTAACTGCGGCCAGGATTCGGCGCCTGGCGGAACCACCCCCCGCTCGCGGGGGGCTCCGCCTGCCGGAATCAGCCAACCCTGCCTAGAAGTTGAAGTCTGAGAACAAGTTAAATCAAATAA	Fungi	Ascomycota	Dothideomycetes	Venturiales	Sympoventuriaceae	Fusicladium	Fusicladium_proteae*
OTU273	ACCTGCGGAAGGATCATTAATAATGCCCTCTGGCTTCGGTCAGCTGGGTTCAATGTGTGTCATCTCTTCGGAGATGGCCATCCACACACACCGTGAACTGTGACTTCGGTCATCACAAACTTTTAGTAATGAATGTAAAAATCATAACAAAATAA	Fungi	Basidiomycota	Tremellomycetes	Tremellales	Bulleribasidiaceae	Vishniacozyma	Vishniacozyma_tephrensis
OTU274	ACCTGCGGAGGGATCATTAACGAGTTTTGAAACGGGTTGTAGCTGGCCTTCCGAGGCATGTGCACGCCCTGCTCATCCACTCTTACCCCTGTGCACTTACTGTAGGCTTCAGGCGCGCCGCGGCTTTCAACGCCGTGACGTTACTGGGTCTACGTTTTACTACCAACTACAAAGTATCAGAATGTGTATTGCGATGTAACGCATCTATATAC	Fungi	Basidiomycota	Agaricomycetes	Polyporales	Polyporaceae	Earliella	Earliella_scabrosa		Specific
OTU275	ACCTGCGGAGGGATCATTACCGTGGGGATTCGTCCCCATTGAGATAGCACCCTTTGTTTATGAGCACCATTGTTTCCTTGGCAGGCTTGCTTGCCAGTGGACACCCCAAAAACCCTTTGCAGTAGCAGTATCTTCAGTAAAAACAAATATTAA	Fungi	Ascomycota	Dothideomycetes	Pleosporales	Melanommataceae	NA	NA	Specific
OTU276	ACTGCGGAGGGATCATTACTGGGTCGACGCCTCCGGGCACATCCCCCACCCTTTGTAACCGCGGCCAGGATTCGGCGCCTGGCGGAACCACCCCCCGCTCGCGGGGGGCTCCGCCTGCCGGAATCAGCCAACCCTGCCTAGAAGTTGAAGTCTGAGAACAAGTTAAGTCAAATAA	Fungi	Ascomycota	Dothideomycetes	Venturiales	Sympoventuriaceae	Fusicladium	Fusicladium_proteae*
OTU277	ACCTGGAGGGATCATTACCTTTCTGTCCTTTGGGACATTTGGCGGGGCTATGGTCTCCATAGCCTCTGTCTAAAACCGTGTCTTTTGCGTACTACTTGTTTCCTCGGCGGGCTTGCCCGCCGGTTGGACCCCTTAAAACTCTTTGCAATTGCAATCAGCGTCTGAATAATATAATAATTAC	Fungi	Ascomycota	Dothideomycetes	Pleosporales	Phaeosphaeriaceae	Bhatiellae	Bhatiellae_rosae		Specific
OTU278	ACCTGCGCGGGATCATTACTGGGTCGACGCCTCCGGGCACATCCCCCACCCTTTGTAACCGCGGCCAGGATTCGGCGCCTGGCGGAACCACCCCCCGCTCGCGGGGGGCTCCGCCTGCCGGAATCAGCCAACCCTGCCTAGAAGTTGAAGTCTGAGAACAAGTTAAATCAAATAA	Fungi	Ascomycota	Dothideomycetes	Venturiales	Sympoventuriaceae	Fusicladium	Fusicladium_proteae*
OTU279	ACCTGCGGAGGGATCATTAATGGGTCGACGCCTCCGGGCACATCCCCCACCCTTTGTAACCGCGGCCAGGATTCGGCGCCTGGCGGAACCACCCCCCGCTCGCGGGGGGCTCTGCCTGCCGGAATCAGCCAACCCTGCCTAGAAGTTGAAGTCTGAGAACAAGTTAAATCAAATAA	Fungi	Ascomycota	Dothideomycetes	Venturiales	Sympoventuriaceae	Fusicladium	Fusicladium_proteae*
OTU280	ACCTCGGAAGGATCATTAATGGGTCGACGCCTCCGGGCACATCCCCCACCCTTTGTAACTGCGGCCAGGATTCGGCGCCTGGCGGAACCACCCCCCGCTCGCGGGGGGCTCCGCCTGCCGGAATCAGCCAACCCTGCCTAGAAGTTGAAGTCTGAGAACAAGTTAAATCAAATAA	Fungi	Ascomycota	Dothideomycetes	Venturiales	Sympoventuriaceae	Fusicladium	Fusicladium_proteae*
OTU281	ACCTGCGGAAGGATCATTACTGGGTCGACGCCTCCGGGCACATCCCCCACCCTTTGTAACCGTGGCCAGGATTCGGCGCCTGGCGGAACCACCCCCCGCTCGCGGGGGGCTCCGCCTGCCGGAATCAGCCAACCCTGCCTAGAAGTTGAAGTCTGAGAACAAGTTAAATCAAATAA	Fungi	Ascomycota	Dothideomycetes	Venturiales	Sympoventuriaceae	Fusicladium	Fusicladium_proteae*
OTU282	ACCTGCGGAGGGATCATTACCGAGTGCGGACCCTCTGGGTCCAACCTCCCATCCGTGTCTATTCATACCCTGTTGCTTCGGCGGGCCCGCTTGGCTGTCCCCCCCCTCCTGGGGAGGGGGCTGCCGGCCGCCGGGGGGCTACCCTGCCCCCGGGCCCGTGCCCGCCGGGGACACCAACACTGAACACTGTCTGAAGGTTGCAGTCTGAGTTTTCATAAAGAAAAATTGTTAA	Fungi	Ascomycota	Eurotiomycetes	Eurotiales	Aspergillaceae	Aspergillus	Aspergillus_penicillioides		Specific
OTU283	ACCTGCGGAGGGATCATTACTGGGTCGACGCCTCCGGGCACATCCCCCACCCTTTGTAACCGCGACCAGGATTCGGCGCCTGGCGGAACCACCCCCCGCTCGCGGGGGGATCCGCCTGCCGGAATCAGCCAACCCTGCCTAGAAGTTGAAGTCTGAGAACAAGTTAAATCAAATAA	Fungi	Ascomycota	Dothideomycetes	Venturiales	Sympoventuriaceae	Fusicladium	Fusicladium_proteae*
OTU284	ACCTGCGGAGGGATCATTACTGGGTCGACGCCTCCGGGCACATCCCCCACCCTTTGTAACCGCGGCCAGGATTCGGCGCCTGGCGGAACCACCCCCCGCTCGCGGGGGGCTCCGCCTGCCGGAATCAGCCAACCCTGCCTAGAAGTTGAAGTCTGAGAACAAGTTAAATCAAATAA	Fungi	Ascomycota	Dothideomycetes	Venturiales	Sympoventuriaceae	Fusicladium	Fusicladium_proteae*
OTU285	ACCTGCGGAGGGATCATTAATGGGTCGACGCCTCCGGGCACATCCCCCACCCTTTGTAACCGCGGCCAGGATTCGGTGCCTGGCGGAACCACCCCCCGCTCGCGGGGGGCTCCGCCTGCCGGAATCAGCCAACCCTGCCTAGAAGTTGAAGTCTGAGAACAAGTTAAATCAAATAA	Fungi	Ascomycota	Dothideomycetes	Venturiales	Sympoventuriaceae	Fusicladium	Fusicladium_proteae*
OTU286	ACCTCGGAAGGATCATTAGTGAAGATTTGGGCAGGCCATACGGACGCCAAAAAGTGTCCCTGGCCGCCTACACCCACTATACATCCACAAACCCGTGTGCACTGTCTTGGAGAAAGGCTTCAGAGAAGTTTTTTGTGGCCTCTCTTGGGGTCTTTCTTCGCTACAAACTCGAATGGTTAGTATGAACGTGGAACTTGGTTGGACCGTCACTGGCCAACAAACTATACAC	Fungi	Basidiomycota	Malasseziomycetes	Malasseziales	Malasseziaceae	Malassezia	Malassezia_restricta
OTU287	ACCTGCGGAAGGATCATTACTGGGTCGACGCCTCCGGGCACATCCCCCACCCTTTGTAACCGCGGCCAGGATTCGGCGCCTGGCGGAACCACCCCCCGCTCGCGGGGGGCTCCGCCTGCCGGAATCAGCCAACCCCGCCTAGAAGTTGAAGTCTGAGAACAAGTTAAATCAAATAA	Fungi	Ascomycota	Dothideomycetes	Venturiales	Sympoventuriaceae	Fusicladium	Fusicladium_proteae*
OTU288	ACCTGCGGGAAGGATCATTACTGGGTCGACGCCTCCGGGCACATCCCCCACCCTTTGTAACCGCGGCCAGGATTCGGCGCCTGGCGGAACCACCCCCCGCTCGCGGGGGGCTCCGCCTGCCGGAATCAGCCAACCCTGCCTAGAAGTTGAAGTCTGAGAACAAGTTAAATCAAATAA	Fungi	Ascomycota	Dothideomycetes	Venturiales	Sympoventuriaceae	Fusicladium	Fusicladium_proteae*
OTU289	ACCTGCGGAGGGATCATTACAGAGTTATCTAACTCCCAAACCCATGTGAACTTACCATTTGTTGCCTCGGCAGAACCTACCCTGTAACCTACCCGGGAACGAGCTACCCTGTAGCGCCGACCCGGGCTGGGCTACCCTGTAGCGGGCTGCCGGCGGACCATTAAACTCTGTTATACTATTGTAATCTGAGCGTCTTATTTTAATAAGTCAA	Fungi	Ascomycota	Sordariomycetes	Xylariales	Sporocadaceae	NA	NA		Specific
OTU290	ACCTGCGGAGGGATCATTACTGAGTTAGGGTTCTTCTGAGCCCGATCTCCAACCATTTGTTTATACTACCTTGTTGCTTTGGCAGGCCCGCCCTTTCGGGGGCCGCCGGGGGGGTTCAATCACCTCTGGTCCGTGCTTGCCAGTAGCCAACTTCAATTCTTTATAATTATGTCGTCTGATATTTAATTACAAAATTAATTAA	Fungi	Ascomycota	Eurotiomycetes	Phaeomoniellales	Phaeomoniellaceae	Xenocylindrosporium	Xenocylindrosporium_margaritarum
OTU291	ACCTGCGGAAGGATCATTAATGGGTCGACGCCTCCGGGCACATCCCCCACCCTTTGTAACTGCGGCCAGGATTCGGCGCCTGGCGGAACCACCCCCCGCTCGCGGGGGGCTCCGCCTGCCGGAATCAGCCAACCCTGCCTAGAAGCTGAAGTCTGAGAACAAGTTAAATCAAATAA	Fungi	Ascomycota	Dothideomycetes	Venturiales	Sympoventuriaceae	Fusicladium	Fusicladium_proteae*
OTU292	ACCTGCGGAGGGATCATTAATGGGTCGACGCCTCCGGGCACATCCCCCACCCTTTGTAACCGCGGCCAGGATTCGGCGCCTGGCGGAACCACCCCCCGCTCGCGGGGGGCTCCGCCTGCCGGAATCAGCCAACCCTGCCTAGAAGTTGAAGTCCGAGAACAAGTTAAATCAAATAA	Fungi	Ascomycota	Dothideomycetes	Venturiales	Sympoventuriaceae	Fusicladium	Fusicladium_proteae*
OTU293	ACTTGCGGAGGGATCATTAATGGGTCGACGCCTCCGGGCACATCCCCCACCCTTTGTAACCGCGGCCAGGATTCGGCGCCTGGCGGAACCACCCCCCGCTCGCGGGGGGCTCCGCCTGCCGGAATCAGCCAACCCTGCCTAGAAGTTGAAGTCTGAGAACAAGTTAAATCAAATAA	Fungi	Ascomycota	Dothideomycetes	Venturiales	Sympoventuriaceae	Fusicladium	Fusicladium_proteae*
OTU294	ACCTGCGGAAGGATCATTACTGGGTCAACGCCTCCGGGCACATCCCCCACCCTTTGTAACCGCGGCCAGGATTCGGCGCCTGGCGGAACCACCCCCCGCTCGCGGGGGGCTCCGCCTGCCGGAATCAGCCAACCCTGCCTAGAAGTTGAAGTCTGAGAACAAGTTAAATCAAATAA	Fungi	Ascomycota	Dothideomycetes	Venturiales	Sympoventuriaceae	Fusicladium	Fusicladium_proteae*
OTU295	ACCTGCGGAAGGATCATTACTGGGTCGACGCCTCCGGGCACATCCCCCACCCTTTGTAACCGCGGCCAGGATTCGGCGCCTGGCGGAACCACCCCCCGCTCGCGGGGGGCTCCGCCTGCCGGAATCAGCCAACCCTGCCTAGAAGTTGAAGTCTGAGAACAACTTAAATCAAATAA	Fungi	Ascomycota	Dothideomycetes	Venturiales	Sympoventuriaceae	Fusicladium	Fusicladium_proteae*
OTU296	ACCTGCGGAGGGATCATTAATGGGTCGACGCCTCCGGGCACATCCCCCACCCTTTGTAACTGCGACCAGGATTCGGCGCCTGGCGGAACCACCCCCCGCTCGCGGGGGCCTCCGCCTGCCGGAATCAGCCAACCCTGCCTAGAAGTTGAAGTCTGAGAACAAGTTAAATCAAATAA	Fungi	Ascomycota	Dothideomycetes	Venturiales	Sympoventuriaceae	Fusicladium	Fusicladium_proteae*	Specific
OTU297	ACCTGCGGAGGGATCATTAATGAGAACGTGCCCTCACGGGTAGATCTCCCACCCTTTGTTAACCAAACATTGTTGCTTTGTCTGGCCCGACTCTCGGGTCCGCCGGCCTTCGGGCTGGTCAGTGCCGGACAGAGGAAACTAAAACCTTTATCACTGTCGTCAGAGTACTATATAATAGTTAA	Fungi	Ascomycota	Leotiomycetes	NA	NA	NA	NA		Specific
OTU298	ACCTGCGGAAGGATCATTACTGGGTCGACGCCTCCGGGCACATCCCCCACCCTTTGTAACCGCGGCCAGGATTCGGCGCCTGGCGGAACCACTCCCCGCTCGCGGGGGGCTCCGCCTGCCGGAATCAGCCAACCCTGCCTAGAAGTTGAAGTCTGAGAACAAGTTAAATCAAATAA	Fungi	Ascomycota	Dothideomycetes	Venturiales	Sympoventuriaceae	Fusicladium	Fusicladium_proteae*
OTU299	ACCTGCGGAGGGATCATTAATGGGTCGACGCCTCCGGGCACATCCCCCACCCTTTGTAACCGCGGCCAGGATTCGGCGCCTGGCGGAACCACCCCCCGCTCGCGGGGGGCTCCGCCTGCCGGAATCAGCCAACCCTGCCTAGAAGTTGAAGTCTGAGAACAAGTTAAATCGAATAA	Fungi	Ascomycota	Dothideomycetes	Venturiales	Sympoventuriaceae	Fusicladium	Fusicladium_proteae*
OTU300	ACTGCGGAAGGCTCATTAATGGGTCGACGCCTCCGGGCACATCCCCCACCCTTTGTAACCGCGGCCAGGATTCGGCGCCTGGCGGAACCACCCCCCGCTCGCGGGGGGCTCCGCCTGCCGGAATCAGCCAACCCTGCCTAGAAGTTGAAGTCTGAGAACAAGTTAAATCAAATAA	Fungi	Ascomycota	Dothideomycetes	Venturiales	Sympoventuriaceae	Fusicladium	Fusicladium_proteae*
OTU301	ACCTGCGGAAGGATCATTACTGGGTCGACGCCTCCGGGCACATCCCCCACCCTTTGTAACCGCGGCCAGGATTCGGCGCCTGGCGGAACCACCCCCCGCTCGCGGGGGGCTCCGCCTGCTGGAATCAGCCAACCCTGCCTAGAAGTTGAAGTCTGAGAACAAGTTAAATCAAATAA	Fungi	Ascomycota	Dothideomycetes	Venturiales	Sympoventuriaceae	Fusicladium	Fusicladium_proteae*
OTU302	ACCTGCGGAGGGTTCATTAATGGGTCGACGCCTCCGGGCACATCCCCCACCCTTTGTAACCGCGGCCAGGATTCGGCGCCTGGCGGAACCACCCCCCGCTCGCGGGGGGCTCCGCCTGCCGGAATCAGCCAACCCTGCCTAGAAGTTGAAGTCTGAGAACAAGTTAAATCAAATAA	Fungi	Ascomycota	Dothideomycetes	Venturiales	Sympoventuriaceae	Fusicladium	Fusicladium_proteae*
OTU303	ACCTGCGGAGGGATCATTACAGAGAGCGTCATGCCCTTCGGGGTAGGTCTCCCACCCTGTGTTATTGTACCCTGTGTTGCTTTCGCGGGCCGCCTGGGCCCTGCCCGGCCACTGGCTCAGTGCTGGTGCGCGCCCGCGAGTGCATGTGCAACCCTGTCTTGTAAAAGCCGTCTGAGTCTTGGATAACAAAAGTTTAA	Fungi	NA	NA	NA	NA	NA	NA		Specific
OTU304	ACCTGCGGAGGGATCATTAATGGGTCGACGCCTCCGGGCACATCCCCCACCCTTTGTAACCGCAGCCAGGATTCGGCGCCTGGCGGAACCACCCCCCGCTCGCGGGGGGCTCCGCCTGCCGGAATCAGCCAACCCTGCCTAGAAGTTGAAGTCTGAGAACAAGTTAAATCAAATAA	Fungi	Ascomycota	Dothideomycetes	Venturiales	Sympoventuriaceae	Fusicladium	Fusicladium_proteae*
OTU305	ACCTGCGGAGGGATCATTAATGGGTCGACGCCTCCGGGCACATCCCCCACCCTTTGTAACCGCGGCCAGGATTCGGCGCCTGGCGGAACCACCCCCCGCTCGCGGGGGGCTCCGCCTGCCGTAATCAGCCAACCCTGCCTAGAAGTTGAAGTCTGAGAACAAGTTAAATCAAATAA	Fungi	Ascomycota	Dothideomycetes	Venturiales	Sympoventuriaceae	Fusicladium	Fusicladium_proteae*
OTU306	ACTGCGGAAGGATCATTAATGGGTCGACGCCTCCGGGCACATCCCCCACCCTTTGTAACCGCGGCCAGGATTCGGCGCCTGGCGGAACCACCCCCCGCTCGCGGGGGGCTCCGCCTGCCGGAATCAGCCAACCCTGCCTAGAAGTTGACGTCTGAGAACAAGTTAAATCAAATAA	Fungi	Ascomycota	Dothideomycetes	Venturiales	Sympoventuriaceae	Fusicladium	Fusicladium_proteae*		Specific
OTU307	ACCTGCGGAAGGATCATTACTGGGTCGACGCCTCCGGGCACATCCCCCACCCTTTGTAACCGCGGCCAGGATTCGGCGCCTGGCGGAACCACCCCCCGCTCGCGGGGGGCTCCGCCTGCCGGAATCAGTCAACCCTGCCTAGAAGTTGAAGTCTGAGAACAAGTTAAATCAAATAA	Fungi	Ascomycota	Dothideomycetes	Venturiales	Sympoventuriaceae	Fusicladium	Fusicladium_proteae*
OTU308	ACCTGCGGAGGGATCATTAATGAGTAAGGGACTCGATTTATACAGAGCCCGACCTCCAACCCTTTGTCTACCTTACCAATGTTGCTTCGGCGAGCCCGCTTCGAAAGAGGCCGCCGGAGGGTCGTTAAACACTCTCTGGTCAGTGCTCGCCGGTGGCCCCAATCAAAACTCTTGTTAAGAACTTGTCTAAGTATAAACAAACAAATAAGTAAA	Fungi	NA	NA	NA	NA	NA	NA		Specific
OTU309	ACTGCGAAGGATCATTAATGGGTCGACGCCTCCGGGCACATCCCCCACCCTTTGTAACCGCGGCCAGGATTCGGCGCCTGGCGGAACCACCCCCCGCTCGCGGGGGGCTCCGCCTGCCGGAATCAGCCAACCCTGCCTAGAAGTTGAAGTCTGAGAACAAGTTAAATCAAATAA	Fungi	Ascomycota	Dothideomycetes	Venturiales	Sympoventuriaceae	Fusicladium	Fusicladium_proteae*		Specific
OTU310	ACCTGCGGAAGGATCATTACTGGGTCGACGCCTCCGGGCACATCCCCCACCCTTTGTAACCGCGGCCAGGATTCGGCGCCTGGCGGAACCACCCCCCGCTTGCGGGGGGCTCCGCCTGCCGGAATCAGCCAACCCTGCCTAGAAGTTGAAGTCTGAGAACAAGTTAAATCAAATAA	Fungi	Ascomycota	Dothideomycetes	Venturiales	Sympoventuriaceae	Fusicladium	Fusicladium_proteae*
OTU311	ACCTGCGGAAGGATCATTACTGGGTCGACGCCTCCGGGCACATCCCCCACCCTCTGTAACCGCGGCCAGGATTCGGCGCCTGGCGGAACCACCCCCCGCTCGCGGGGGGCTCCGCCTGCCGGAATCAGCCAACCCTGCCTAGAAGTTGAAGTCTGAGAACAAGTTAAATCAAATAA	Fungi	Ascomycota	Dothideomycetes	Venturiales	Sympoventuriaceae	Fusicladium	Fusicladium_proteae*
OTU312	ACCTGCGGAAGGATCATTACTGGGTCGACGCCTCCGGGCACATCCCCCACCCTTTGTAACCGCGGCCAGGATTCGGCGCCTGGCGGAACCACCCCCCGCTCGCGGGGGGCTCCGCCTGCCGGAATCAGCCAACCCTGCCTAGAAGTTGAAGTCTGAGAACAAGCTAAATCAAATAA	Fungi	Ascomycota	Dothideomycetes	Venturiales	Sympoventuriaceae	Fusicladium	Fusicladium_proteae*
OTU313	ACCTGCGGAGGGATCATTAATGAAATGTAAGGATGCTCTTTTTAGAGGTCCGACCAAATCATTTTCCTTTCTACACTGTGCACACACTACACTTTTTACACCTTTTTAACTCTTCAGTTTTAAGAATGTATAACAGTCTCTTTATTGAGCATAAATAAAATAA	Fungi	Basidiomycota	Cystobasidiomycetes	Cystobasidiomycetes_ord_Incertae_sedis	Buckleyzymaceae	Buckleyzyma	Buckleyzyma_aurantiaca		Specific
OTU314	ACCTCGGAAGGATCATTACTGGGTCGACGCCTCCGGGCACATCCCCCACCCTTTGTAACCGCGGCCAGGATTCGGCGCCTGGCGGAACCACCCCCCGCTCGCGGGGGGCTCCGCCTGCCGGAATCAGCCAACCCTGCCTAGAAGTTGAAGTCTGAGAACAAGTTAAATCAAATAA	Fungi	Ascomycota	Dothideomycetes	Venturiales	Sympoventuriaceae	Fusicladium	Fusicladium_proteae*
OTU315	ACCTGCGGAGAGATCATTAATGGGTCGACGCCTCCGGGCACATCCCCCACCCTTTGTAACCGCGGCCAGGATTCGGCGCCTGGCGGAACCACCCCCCGCTCGCGGGGGGCTCCGCCTGCCGGAATCAGCCAACCCTGCCTAGAAGTTGAAGTCTGAGAACAAGTTAAATCAAATAA	Fungi	Ascomycota	Dothideomycetes	Venturiales	Sympoventuriaceae	Fusicladium	Fusicladium_proteae*
OTU316	ACCTGCGGAGGGATCATTAATGGGTCAACGCCTCCGGGCACATCCCCCACCCTTTGTAACCGCGGCCAGGATTCGGCGCCTGGCGGAACCACCCCCCGCTCGCGGGGGGCTCCGCCTGCCGGAATCAGCCAACCCTGCCTAGAAGTTGAAGTCTGAGAACAAGTTAAATCAAATAA	Fungi	Ascomycota	Dothideomycetes	Venturiales	Sympoventuriaceae	Fusicladium	Fusicladium_proteae*
OTU317	ACCTGCGGAAGGATCATTACACAATAACCAGGCGGGCTGGACACCCCCCGCTGGGCACTGCTTCTCGGCGTGCGCGGCGGGGCCGGCCCTGCTGAATTATTCACCCGTGTCTTTTGCGTACTTCTTGTTTCCTGGGTGGGCTCGCCCGCCCTCAGGACCAACCACAAACCTTTTGCAATAGCAATCAGCGTCAGTAACAACGTAATTAATTAC	Fungi	Ascomycota	Dothideomycetes	Pleosporales	Pleosporaceae	Alternaria	Alternaria_infectoria
OTU318	ACCTGCGGAAGGATCATTACTGGGTCGACGCCTCCGGGCACATCCCCCACCCTTTGTAACCGCGGCCAGGATTCGGCGCCTGGCAGAACCACCCCCCGCTCGCGGGGGGCTCCGCCTGCCGGAATCAGCCAACCCTGCCTAGAAGTTGAAGTCTGAGAACAAGTTAAATCAAATAA	Fungi	Ascomycota	Dothideomycetes	Venturiales	Sympoventuriaceae	Fusicladium	Fusicladium_proteae*
OTU319	ACCTGCGGAAGGATCATTACTGGGTCGACGCCTCCGGGCACATCACCCACCCTTTGTAACCGCGGCCAGGATTCGGCGCCTGGCGGAACCACCCCCCGCTCGCGGGGGGCTCCGCCTGCCGGAATCAGCCAACCCTGCCTAGAAGTTGAAGTCTGAGAACAAGTTAAATCAAATAA	Fungi	Ascomycota	Dothideomycetes	Venturiales	Sympoventuriaceae	Fusicladium	Fusicladium_proteae*
OTU320	ACCTGCGGAGGGATCATTAATGGGTCGACGCCTCCGGGCACATCCCCCACCCTTTGTAACCGCGGCCAGGATTCGGCGCCTGGCGGAACCACCCCCCGCCCGCGGGGGGCTCCGCCTGCCGGAATCAGCCAACCCTGCCTAGAAGTTGAAGTCTGAGAACAAGTTAAATCAAATAA	Fungi	Ascomycota	Dothideomycetes	Venturiales	Sympoventuriaceae	Fusicladium	Fusicladium_proteae*
OTU321	ACCTGTGGAGGGATCATTAATGGGTCGACGCCTCCGGGCACATCCCCCACCCTTTGTAACCGCGGCCAGGATTCGGCGCCTGGCGGAACCACCCCCCGCTCGCGGGGGGCTCCGCCTGCCGGAATCAGCCAACCCTGCCTAGAAGTTGAAGTCTGAGAACAAGTTAAATCAAATAA	Fungi	Ascomycota	Dothideomycetes	Venturiales	Sympoventuriaceae	Fusicladium	Fusicladium_proteae*
OTU322	ACCTGCGGAGGGATCATTAATGGGTCGACGCCTCCGGGCACATCCCCCACCCTTTGTAACCGCGGCCAGGATTCGGCGCCTGGCGGGACCACCCCCCGCTCGCGGGGGGCTCCGCCTGCCGGAATCAGCCAACCCTGCCTAGAAGTTGAAGTCTGAGAACAAGTTAAATCAAATAA	Fungi	Ascomycota	Dothideomycetes	Venturiales	Sympoventuriaceae	Fusicladium	Fusicladium_proteae*
OTU323	ACCGGAAGGATCATTAATGGGTCGACGCCTCCGGGCACATCCCCCACCCTTTGTAACCGCGGCCAGGATTCGGCGCCTGGCGGAACCACCCCCCGCTCGCGGGGGGCTCCGCCTGCCGGAATCAGCCAACCCTGCCTAGAAGTTGAAGTCTGAGAACAAGTTAAATCAAACAA	Fungi	Ascomycota	Dothideomycetes	Venturiales	Sympoventuriaceae	Fusicladium	Fusicladium_proteae*
OTU324	ACCTCGGAGGGATCATTACACAATAACAAGGCGGGCTGGACACCCCCCGCTGGGCACTGCTTCACGGCGTGCGCGGCGGGGCCGGCCCTGCTGAATTATTCACCCGTGTCTTTTGCGTACTTCTTGTTTCCTGGGTGGGCTCGCCCGCCCTCAGGACCAACCACAAACCTTTTGCAATAGCAATCAGCGTCAGTAACAACGTAATTAATTAC	Fungi	Ascomycota	Dothideomycetes	Pleosporales	Pleosporaceae	Alternaria	Alternaria_infectoria
OTU325	ACCTGCGGAAGGATCATTACTGGGTCGACGCCTCCGGGCACATCCCCCACCCTTTGCAACCGCGGCCAGGATTCGGCGCCTGGCGGAACCACCCCCCGCTCGCGGGGGGCTCCGCCTGCCGGAATCAGCCAACCCTGCCTAGAAGTTGAAGTCTGAGAACAAGTTAAATCAAATAA	Fungi	Ascomycota	Dothideomycetes	Venturiales	Sympoventuriaceae	Fusicladium	Fusicladium_proteae*
OTU326	ACCTGCGGAGGGATCATTAATGGGTCGACGCCTCCGGGCACATCCCCCACCCTTTGTAACCGCGGCCAGGATTCGGCGCCTGGCGGAACCACCCCCCGCTCGCGGGGGGCTCCGCCTGCCGGAATCAGCCAACCCTGCCTAGAAGTTGAAGTCTGAGAATAAGTTAAATCAAATAA	Fungi	Ascomycota	Dothideomycetes	Venturiales	Sympoventuriaceae	Fusicladium	Fusicladium_proteae*
OTU327	ACCTGCGGAGGGATCATTAATGGGTCGACGCCTCCGGGCACATCCCCCACCCTTTGTAACCGCGGCCAGGATTCGGCGCCTGGCGGAACCACCCCCCGCTCGCGGGGGGCTCCGCCTTCCGGAATCAGCCAACCCTGCCTAGAAGTTGAAGTCTGAGAACAAGTTAAATCAAATAA	Fungi	Ascomycota	Dothideomycetes	Venturiales	Sympoventuriaceae	Fusicladium	Fusicladium_proteae*
OTU328	ACCTGCGGAGGGATCATTACCTAGAGTTGTGGGCTTTGCCTGCTATCTCTTACCCATGTCTTTTGAGTACTTACGTTTCCTCGGTGGGTTCGCCCGCCGATTGGACAATTTAAACCCTTTGCAGTTGCAATCAGCGTCTGAAAAACATAATAGTTAC	Fungi	Ascomycota	Dothideomycetes	NA	NA	NA	NA	Specific
OTU329	ACCTGCGGAGGGATCATTAATGGGTCGACGCCTCCGGGCACATCCCCCACCCTTTGTAACCGCGGCCAGGATTCGGCGCCTGGCGGAACCACCCCCCGCTCGCGGGGGGCTCCGCCTGCCGGAATCAGCTAACCCTGCCTAGAAGTTGAAGTCTGAGAACAAGTTAAATCAAATAA	Fungi	Ascomycota	Dothideomycetes	Venturiales	Sympoventuriaceae	Fusicladium	Fusicladium_proteae*
OTU330	ACCTGCGGAAGGATCATTAATGGGTCGACGCCTCCGGGCACATCCCCCACCCTTTGTAACCGCGGCCAGGATTCGGCGCCTGGCGGAACCACCCCCCGCTCGCGGGGGGCTCTGCCTGCCGGAATCAGCCAACCCTGCCTAGAAGTTGAAGTCTGAGAACAAGTTAAATCAAACAA	Fungi	Ascomycota	Dothideomycetes	Venturiales	Sympoventuriaceae	Fusicladium	Fusicladium_proteae*
OTU331	ACCTGCGGAGGGATCATTACCAATATAAAGCGGGTTGGGACTCCCAGCAGCGTGCTCCGGCGCGCTGCTGGCCCGGCCTTTGCTGAATATTCACCCATGTCTTTTGCGTACTATCTGTTTCCTCGGTGGGTTCGCCCACCAGCAGGACATTACTAAACCTTTTGTAATTGCAATCAGCGTCAGAAAAACATAATTATTAC	Fungi	Ascomycota	Dothideomycetes	Pleosporales	Libertasomycetaceae	Libertasomyces	Libertasomyces_platani
OTU332	ACCTGCGGAAGGATCATTACTGGGTCGACGCCTCCGGGCACATCCCCCACCCTTTGTAACCGCGGCCAGGATTCGGCGCCTGGCGGAACCACCCCCCGCTCGCGGGGGGCTCCGCCTGCCGGAATCAGCCAACCCTGCCTAGAAGTTGAAGTCTGAGAACAAGTTTAATCAAATAA	Fungi	Ascomycota	Dothideomycetes	Venturiales	Sympoventuriaceae	Fusicladium	Fusicladium_proteae*
OTU333	ACCTGCGGAGGGATCATTAATGGGTCGACGCCTCCGGGTACATCCCCCACCCTTTGTAACCGCGGCCAGGATTCGGCGCCTGGCGGAACCACCCCCCGCTCGCGGGGGGCTCCGCCTGCCGGAATCAGCCAACCCTGCCTAGAAGTTGAAGTCTGAGAACAAGTTAAATCAAATAA	Fungi	Ascomycota	Dothideomycetes	Venturiales	Sympoventuriaceae	Fusicladium	Fusicladium_proteae*
OTU334	ACCCGGAGGGATCATTACACAATAACCAGGCGGGCTGGACACCCCCCGCTGGGCACTGCTTCACGGCGTGCGCGGCGGGGCCGGCCCTGCTGAATTATTCACCCGTGTCTTTTGCGTACTTCTTGTTTCCTGGGTGGGCTCGCCCGCCCTCAGGACCAACCACAAACCTTTTGCAATAGCAATCAGCGTCAGTAACAACGTAATTAATTAC	Fungi	Ascomycota	Dothideomycetes	Pleosporales	Pleosporaceae	Alternaria	Alternaria_infectoria
OTU335	ACCTGCGGAGGGATCATTACACAATATTACGGGGGGCCGGACCCAAGTCTGTCTTCAAACCGCAGCTTGACCCGCCCTGTCTGATATTCTACCCATGTCTTTTGCGTACTTTTTTGTTTCCTTGGTAGGCTTGCCTGCCGATAGGACAACCATTAAAACCTTTTTGTAATTGCAATCAGCGTCAGAAAAAACTTTAATAGTTAC	Fungi	Ascomycota	Dothideomycetes	Pleosporales	Parapyrenochaetaceae	Parapyrenochaeta	Parapyrenochaeta_sp		Specific
OTU336	ACCTGCGAAGGATCATTACTGGGTCGACGCCTCCGGGCACATCCCCCACCCTTTGTAACCGCGGCCAGGATTCGGCGCCTGGCGGAACCACCCCCCGCTCGCGGGGGGCTCCGCCTGCCGGAATCAGCCAACCCTGCCTAGAAGTTGAAGTCTGAGAACAAGTTAAATCAAATAA	Fungi	Ascomycota	Dothideomycetes	Venturiales	Sympoventuriaceae	Fusicladium	Fusicladium_proteae*
OTU337	ACCTGCGGAAGGATCATTACTGGGTCGACGCCTCCGGGCACATCCCCCACCCTTTGTAACCTCGGCCAGGATTCGGCGCCTGGCGGAACCACCCCCCGCTCGCGGGGGGCTCCGCCTGCCGGAATCAGCCAACCCTGCCTAGAAGTTGAAGTCTGAGAACAAGTTAAATCAAATAA	Fungi	Ascomycota	Dothideomycetes	Venturiales	Sympoventuriaceae	Fusicladium	Fusicladium_proteae*
OTU338	ACCTGCGGAGGGATCATTAATGGGTCGACGCCTCCGGGCACATCCCCCACCCTTTGTAACCGCGGCCAGGATTCGGCGCCTGGCGGAACCACCCCCCGCTCGCGGGGGGCTCCGCCTGCCAGAATCAGCCAACCCTGCCTAGAAGTTGAAGTCTGAGAACAAGTTAAATCAAATAA	Fungi	Ascomycota	Dothideomycetes	Venturiales	Sympoventuriaceae	Fusicladium	Fusicladium_proteae*
OTU339	ACCTGCGGAAGGATCATTACTGGGTCGACGCCTCCGGGCACATCCCCCACCCTTTGTAACCGCGGCCAGGATTCGGCGCCTGGTGGAACCACCCCCCGCTCGCGGGGGGCTCCGCCTGCCGGAATCAGCCAACCCTGCCTAGAAGTTGAAGTCTGAGAACAAGTTAAATCAAATAA	Fungi	Ascomycota	Dothideomycetes	Venturiales	Sympoventuriaceae	Fusicladium	Fusicladium_proteae*
OTU340	ACCTGCGGAGGGATCATTAATGGGTCGACGCCTCCGGGCACATCCCCCACCCTTTGTAACCGCGGCCAGGATTTGGCGCCTGGCGGAACCACCCCCCGCTCGCGGGGGGCTCCGCCTGCCGGAATCAGCCAACCCTGCCTAGAAGTTGAAGTCTGAGAACAAGTTAAATCAAATAA	Fungi	Ascomycota	Dothideomycetes	Venturiales	Sympoventuriaceae	Fusicladium	Fusicladium_proteae*
OTU341	ACCTGCGGAGGGATCATTAATGGGTCGACGCCTCCGGGCACATCCCCCACCCTTTGTAACCGCGGCCAGGACTCGGCGCCTGGCGGAACCACCCCCCGCTCGCGGGGGGCTCCGCCTGCCGGAATCAGCCAACCCTGCCTAGAAGTTGAAGTCTGAGAACAAGTTAAATCAAATAA	Fungi	Ascomycota	Dothideomycetes	Venturiales	Sympoventuriaceae	Fusicladium	Fusicladium_proteae*
OTU342	ACCTGCGGAGGGATCATTAATGGGTCGACGCCTCCGGGCACATCCCCCACCCTTTGTAACCGCGGCCAGGATTCGGCGCCTGGCGGAACCACCCCCCGCTCGCGGGGGGCTCCGCCTGCCGGAATCAGCCAACCCTGCCTAGAAGTTGAAGTCTGAGAACAAGTTTAATCAAATAA	Fungi	Ascomycota	Dothideomycetes	Venturiales	Sympoventuriaceae	Fusicladium	Fusicladium_proteae*
OTU343	ACCTGCGGAAGGATCATTACTGGGTCGACGCCTCCGGGCCCATCCCCCACCCTTTGTAACCGCGGCCAGGATTCGGCGCCTGGCGGAACCACCCCCCGCTCGCGGGGGGCTCCGCCTGCCGGAATCAGCCAACCCTGCCTAGAAGTTGAAGTCTGAGAACAAGTTAAATCAAATAA	Fungi	Ascomycota	Dothideomycetes	Venturiales	Sympoventuriaceae	Fusicladium	Fusicladium_proteae*
OTU344	ACCTGCGGAGGGATCATTAATGGGTCGACGCCTCCGGGCACATCCCCCACCCTTTGTAACCGCGGCCAGGATTCGGCGCCTGGTGGAACCACCCCCCGCTCGCGGGGGGCTCCGCCTGCCGGAATCAGCCAACCCTGCCTAGAAGTTGAAGTCTGAGAACAAGTTAAATCAAATAA	Fungi	Ascomycota	Dothideomycetes	Venturiales	Sympoventuriaceae	Fusicladium	Fusicladium_proteae*
OTU345	ACCTGCGGAAGGATCATTACTGGGTCGACGCCTCCGGGCACATCCCCCACCCTTTGTAACCGCGGCCAGGATTCGGCGCCTGGCGGAACCACCCCCCGCTCGCGGGGGGCTCCGCCTGCCGGAATCAGCCAACCCTGCCTAGACGTTGAAGTCTGAGAACAAGTTAAATCAAATAA	Fungi	Ascomycota	Dothideomycetes	Venturiales	Sympoventuriaceae	Fusicladium	Fusicladium_proteae*
OTU346	ACCTGCGGAGGGATCATTAATGGGTCGACGCCTCCGGGCACATCCCCCACCCTTTGTAACCGCGGCCAGGATTCGGCGCCTGGCGGAACCACCCCCCGCTCGCGGGGGGCTCCGCCTGCCGGAATCAGCCAACCCTGCCTGGAAGTTGAAGTCTGAGAACAAGTTAAATCAAATAA	Fungi	Ascomycota	Dothideomycetes	Venturiales	Sympoventuriaceae	Fusicladium	Fusicladium_proteae*
OTU347	ACCTGCGGAAGGATCATTACTGGGTCGACGCCTCCGGGCACATCCCCCACCCTTTGTAACCGCGGCCAGGATTCGGCGCCTGGCGGAACCACCCCCCGCTCGCGGGGGGCTCTGCCTGCCGGAATCAGCCAACCCTGCCTAGAAGTTGAAGTCTGAGAACAAGTTAAATCAAATAA	Fungi	Ascomycota	Dothideomycetes	Venturiales	Sympoventuriaceae	Fusicladium	Fusicladium_proteae*
OTU348	ACCTGCGGAAGGTTCATTACTGGGTCGACGCCTCCGGGCACATCCCCCACCCTTTGTAACCGCGGCCAGGATTCGGCGCCTGGCGGAACCACCCCCCGCTCGCGGGGGGCTCCGCCTGCCGGAATCAGCCAACCCTGCCTAGAAGTTGAAGTCTGAGAACAAGTTAAATCAAATAA	Fungi	Ascomycota	Dothideomycetes	Venturiales	Sympoventuriaceae	Fusicladium	Fusicladium_proteae*
OTU349	ACCTGCGGAAGGATCATTACTGGGTCGACGCCTCCGGACACATCCCCCACCCTTTGTAACCGCGGCCAGGATTCGGCGCCTGGCGGAACCACCCCCCGCTCGCGGGGGGCTCCGCCTGCCGGAATCAGCCAACCCTGCCTAGAAGTTGAAGTCTGAGAACAAGTTAAATCAAATAA	Fungi	Ascomycota	Dothideomycetes	Venturiales	Sympoventuriaceae	Fusicladium	Fusicladium_proteae*
OTU350	ACCTGCGGAGGGATCATTAATGGGTCGACGCCTCCGGGCACATCCCCCACCCTTTGTAACCGCGGCCAGGATTCGGCGCCTGGCGGAACCACCCCCCGCTCGCGGGGGGCTCCGCCTGTCGGAATCAGCCAACCCTGCCTAGAAGTTGAAGTCTGAGAACAAGTTAAATCAAATAA	Fungi	Ascomycota	Dothideomycetes	Venturiales	Sympoventuriaceae	Fusicladium	Fusicladium_proteae*
OTU351	ACCTGCGGAGGGATCATTAATGAAATGCAAGGACGCTCTTTTTAGAGGTCCGACCACTCATTTACCTTTCAACACTGTGCACATACTACTTTTTACACCATTTTTTAACGCATTAGTCTAAGAATGTAATATCAGTCTCGAAAGAGCAATAAATTAATAA	Fungi	Basidiomycota	Cystobasidiomycetes	Cystobasidiomycetes_ord_Incertae_sedis	Symmetrosporaceae	Symmetrospora	NA	Specific
OTU352	ACCTGCGGAGGGATCATTAGTGAATTTTGTATGGGTTTTCCACTCTGTGGTAACCCTCACTACAATACACCAACATCCATATACACCTGTGCACCGTTGGCTAGATGTGGCTCATTCGTGAGTCTTCGTCTGCTGACAACAATTTATAAACTCTGAGTTATAATGAATGTTAATTGTATCTTGCCATTTGGCAGAAACTAAATAC	Fungi	Basidiomycota	Exobasidiomycetes	Microstromatales	Microstromatales_fam_Incertae_sedis	Pseudomicrostroma	NA
OTU353	ACCTGCGGAAGGATCATTACTGGGTCGACGCCTCCGGGCACATCCCCCACCCTTTGTAACCGCGGCCAGGATTCGGCGCCTGGCGGAACCACCCCCCGCTCGCGGGGGGCTCCGCCTTCCGGAATCAGCCAACCCTGCCTAGAAGTTGAAGTCTGAGAACAAGTTAAATCAAATAA	Fungi	Ascomycota	Dothideomycetes	Venturiales	Sympoventuriaceae	Fusicladium	Fusicladium_proteae*
OTU354	ACCTGCGGAGGGATCATTACACAAATATGAAGGCGGGCTGGAACCTCTCGGGGTTACAGCCTTGCTGAATTATTCACCCTTGTCTTTTGCGTACTTCTTGTTTCCTTGGTGGGTTCGCCCACCACTAGGACAAACATAAACCTTTTGTAATTGCAATCAGCGTCAGTAACAAATTAATAATTAC	Fungi	Ascomycota	Dothideomycetes	Pleosporales	Pleosporaceae	Alternaria	NA
OTU355	ACCTGCGGAGGGATCATTAAAGAATACAGGCTTCACGGCCGCTATTCTCCTTCTTTGTATACCAAACTTTGTTGCTTTGGCAGGCCCCTGGCTTCGGCTGGACAGCGCCTGCCAAAGGACCAAAACCCTTGAATCTTTGCCGTCTGAGTACTATATAATAGTTAA	Fungi	Ascomycota	Leotiomycetes	Rhytismatales	Rhytismataceae	Colpoma	Colpoma_quercinum		Specific
OTU356	ACCTGCGGAGGGATCATTAATGGGTCGACGCCTCCGGGCACATCCCCCACCCTTTGTAACCGCGGCCAGGATTCGGCGCCTGGCGAACCACCCCCCGCTCGCGGGGGGCTCCGCCTGCCGGAATCAGCCAACCCTGCCTAGAAGTTGAAGTCTGAGAACAAGTTAAATCAAATAA	Fungi	Ascomycota	Dothideomycetes	Venturiales	Sympoventuriaceae	Fusicladium	Fusicladium_proteae*
OTU357	ACCGGGAAGGATCATTACTGGGTCGACGCCTCCGGGCACATCCCCCACCCTTTGTAACCGCGGCCAGGATTCGGCGCCTGGCGGAACCACCCCCCGCTCGCGGGGGGCTCCGCCTGCCGGAATCAGCCAACCCTGCCTAGAAGTTGAAGTCTGAGAACAAGTTAAATCAAATAA	Fungi	Ascomycota	Dothideomycetes	Venturiales	Sympoventuriaceae	Fusicladium	Fusicladium_proteae*
OTU358	ACCTAGGGATCATTACTGGGTCGACGCCTCCGGGCACATCCCCCACCCTTTGTAACCGCGGCCAGGATTCGGCGCCTGGCGGAACCACCCCCCGCTCGCGGGGGGCTCCGCCTGCCGGAATCAGCCAACCCTGCCTAGAAGTTGAAGTCTGAGAACAAGTTAAATCAAATAA	Fungi	Ascomycota	Dothideomycetes	Venturiales	Sympoventuriaceae	Fusicladium	Fusicladium_proteae*
OTU359	ACCTGCGGAAGGATCATTACTGGGTCGACGCCTCCGAGCACATCCCCCACCCTTTGTAACCGCGGCCAGGATTCGGCGCCTGGCGGAACCACCCCCCGCTCGCGGGGGGCTCCGCCTGCCGGAATCAGCCAACCCTGCCTAGAAGTTGAAGTCTGAGAACAAGTTAAATCAAATAA	Fungi	Ascomycota	Dothideomycetes	Venturiales	Sympoventuriaceae	Fusicladium	Fusicladium_proteae*
OTU360	ACCTGCGGAAGGATCATTACTGGGTCGACGCCTCCGGGCACATCCCCCACCCTTTGTAACCGCGGCCAGGATTCGGCGCCTGGCGGAACCACCCCCCGCTCGCGGGGGGCTCCGCCTGCCGGAATCAGCCAACCCTGCCTAGAAGTTGAAGTCTTAGAACAAGTTAAATCAAATAA	Fungi	Ascomycota	Dothideomycetes	Venturiales	Sympoventuriaceae	Fusicladium	Fusicladium_proteae*
OTU361	ACCTGCGCAGGATCATTAATGGGTCGACGCCTCCGGGCACATCCCCCACCCTTTGTAACCGCGGCCAGGATTCGGCGCCTGGCGGAACCACCCCCCGCTCGCGGGGGGCTCCGCCTGCCGGAATCAGCCAACCCTGCCTAGAAGTTGAAGTCTGAGAACAAGTTAAATCAAATAA	Fungi	Ascomycota	Dothideomycetes	Venturiales	Sympoventuriaceae	Fusicladium	Fusicladium_proteae*
OTU362	ACCTGCGGAGGGATCATTAATGGGTCGACGCCTCCGGGCACATCCCCCACCCTTTGTAACCGCGGCCAGGATTCGGCGCCTGGCGGAACCACCCCCCGCTCGCGGGGGGCTCCGCCTGCCGGAATCAGCCAACCCTGCCTAGAAGTTGAAGTCTGGGAACAAGTTAAATCAAATAA	Fungi	Ascomycota	Dothideomycetes	Venturiales	Sympoventuriaceae	Fusicladium	Fusicladium_proteae*
OTU363	ACCTGCGGAGGGATCATTAATGAACTTTGTTAGTGAGTTGATGCTGGTGGGGGTTAAATCCACATGTGCTCGCTCCTACACCTTCTTATCCATACACCTGTGCACCTCTGAGGGTTCGAGATGGTTTCGAAAGGAACCTGATCGGCCTTCTCTTACAAACACTATTTTGATTTATGAACGTGATTGTGCCGCAAGGCCATAAACTTATAC	Fungi	Basidiomycota	Agaricomycetes	Cantharellales	Cantharellales_fam_Incertae_sedis	Cantharellales_gen_Incertae_sedis	Cantharellales_sp	Specific
OTU364	ACCTGCGGAAGGATCATTACTGGGTCGACGCCTCCGGGCACATCCCCCACCCTTTGTAACCGCGGCCAGGATTCGGCGCCTGGCGGAACCACCCCCCGCTCGCGGGGGGCTCCGCCTGCCGGAATCAGCCAACCCTGCCTAGAAGTTGAAGTCTGAGAACAAGTTAAATCAAACAA	Fungi	Ascomycota	Dothideomycetes	Venturiales	Sympoventuriaceae	Fusicladium	Fusicladium_proteae*
OTU365	ACCTGCGGAGGGATCATTAATGGGTCGACGCCTCCGGGCACATCCCCCACCCTTTGTAACTGCGGCCAGGATTCGGCGCCTGGCGGAACCACCCCCCGCTCGCGGGGGCCTCCGCCTGCCGGAATCAGCCAACCCTGCCTAGAAGTTGAAGTCTGAGAACAAGTTAGATCAAATAA	Fungi	Ascomycota	Dothideomycetes	Venturiales	Sympoventuriaceae	Fusicladium	Fusicladium_proteae*	Specific
OTU366	ACCTGCGGAGGGATCATTAATGGGTCGACGCCTCCGGGCACATCCCCCACCCTTTGTAACCGCGGCCAGGATTCGGCGCCTGGCGGAACCACCCCCCGCTCGCGGGGGGCTCCGCCTGCCGGAATCAGCCAACCCTGCCTAGAAGTTGAAGTCTGAGAACAAGTCAAATCAAATAA	Fungi	Ascomycota	Dothideomycetes	Venturiales	Sympoventuriaceae	Fusicladium	Fusicladium_proteae*
OTU367	ACCTGCGGAGGGATCATTAATGAAATTCAAGGACGCTCTTTTTAGAGGTCCGACCAATTACATTTTACCTTTACTCTGTGCACACACTACTCTTTACACCATTTTTTAACTCTATAGTTTTAAGAATGTAAAACAAGTCTCGAAAGAGCAACATAACAAAACAA	Fungi	Basidiomycota	Cystobasidiomycetes	Cystobasidiomycetes_ord_Incertae_sedis	Symmetrosporaceae	Symmetrospora	Symmetrospora_oryzicola		Specific
OTU368	ACCTGCGGAAGGATCATTAGTGAAGATTTGGGCCAGCCATACGGACGCTACCGCGTCTCTGGCGCCCACCACTATATCCACACCAACCCCTGTGCACTGTGATGGCGAAAGTCATCGAACCAAAAAAACTCGTATGGTTGTATGTACGTGAAACTGTAGGCTTTGCCTACGAACTATACAC	Fungi	Basidiomycota	Malasseziomycetes	Malasseziales	Malasseziaceae	Malassezia	Malassezia_dermatis
OTU369	ACCTGCGGAAGGATCATTACCGAGTGAGGGCCCTCTGGGTCCAACCTCCCACCCGTGTCTATCGTACCTTGTTGCTTCGGCGGGCCCGCCGTTTCGACGGCCGCCGGGGAGGCCTTGCGCCCCCGGGCCCGCGCCCGCCGAAGACCCCAACATGAACGCTGTTCTGAAAGTATGCAGTCTGAGTTGATTATCGTAATCAGTTAA	Fungi	Ascomycota	Eurotiomycetes	Eurotiales	Aspergillaceae	Aspergillus	Aspergillus_fumigatus
OTU370	ACCTGCGGAAGGATCATTACTGGGTCGACGCCTCAGGGCACATCCCCCACCCTTTGTAACCGCGGCCAGGATTCGGCGCCTGGCGGAACCACCCCCCGCTCGCGGGGGGCTCCGCCTGCCGGAATCAGCCAACCCTGCCTAGAAGTTGAAGTCTGAGAACAAGTTAAATCAAATAA	Fungi	Ascomycota	Dothideomycetes	Venturiales	Sympoventuriaceae	Fusicladium	Fusicladium_proteae*
OTU371	ACCTGCGGAGGGATCATTAATGGGTCGACGCCTCCGGGCACATCCCCCACCCTTTATAACCGCGGCCAGGATTCGGCGCCTGGCGGAACCACCCCCCGCTCGCGGGGGGCTCCGCCTGCCGGAATCAGCCAACCCTGCCTAGAAGTTGAAGTCTGAGAACAAGTTAAATCAAATAA	Fungi	Ascomycota	Dothideomycetes	Venturiales	Sympoventuriaceae	Fusicladium	Fusicladium_proteae*
OTU372	ACCTGCGGAGGGATCATTAATGGGTCGACGCCTCCGGGCACATCCCCCACCCTTTGTAACTGCGGCCAGGATTCGGCGCCTGGCGGAACCACCCCCCGCTCGCGGGGGCCTCCGCCTGCCGGAATCAGCCAACCCTGCCTAGAAGTTGAAGTCTGAGAACAAGTTAAATTAAATAA	Fungi	Ascomycota	Dothideomycetes	Venturiales	Sympoventuriaceae	Fusicladium	Fusicladium_proteae*	Specific
OTU373	ACCTGCGGAAGGATCATTACTGGGTCGACGCCTCCGGGCACATCCCCCACCCTTTGTAACCGCGGCCAGGATTCGGCGCCTGGCGGAACCACCCCCCGCTCGCGGGGGGCTCCGCCTGCCGGAATCAGCCAACCCTGCCTAGAAGTTGAGGTCTGAGAACAAGTTAAATCAAATAA	Fungi	Ascomycota	Dothideomycetes	Venturiales	Sympoventuriaceae	Fusicladium	Fusicladium_proteae*
OTU374	ACCTGCGGAGGGATCATTAATGGGTCGACGCCTCCGGGCACATCCCCCACCCTTTGTAACCTCGGCCAGGATTCGGCGCCTGGCGGAACCACCCCCCGCTCGCGGGGGGCTCCGCCTGCCGGAATCAGCCAACCCTGCCTAGAAGTTGAAGTCTGAGAACAAGTTAAATCAAATAA	Fungi	Ascomycota	Dothideomycetes	Venturiales	Sympoventuriaceae	Fusicladium	Fusicladium_proteae*
OTU375	ACTGCGGAAGGATCATTAATGGGTCGACGCCTCCGGGCACATCCCCCACCCTTTGTAACTGCGGCCAGGATTCGGCGCCTGGCGGAACCACCCCCCGCTCGCGGGGGGCTCCGCCTGCCGGAATCAGCCAACCCTGCCTAGAAGTTGAAGTCTGAGAACAAGTTAAATCAAATAA	Fungi	Ascomycota	Dothideomycetes	Venturiales	Sympoventuriaceae	Fusicladium	Fusicladium_proteae*
OTU376	ACCGCGGAGGGATCATTAATGGGTCGACGCCTCCGGGCACATCCCCCACCCTTTGTAACCGCGGCCAGGATTCGGCGCCTGGCGGAACCACCCCCCGCTCGCGGGGGGCTCCGCCTGCCGGAATCAGCCAACCCTGCCTAGAAGTTGAAGTCTGAGAACAAGTTAAATCAAACAA	Fungi	Ascomycota	Dothideomycetes	Venturiales	Sympoventuriaceae	Fusicladium	Fusicladium_proteae*
OTU377	ACCTGCGGAGGGATCATTACTGAAGTGAGTCTTCATTCATTGAAGCTTCTTCCCATTGTGCTGGCTTTGACCGTATGTTATGTTGGGGATTAAACATGGTTAGGATTTATTCTGGCCGTCCCCAACAATTATCTTATCCTTTATTAAATTGAACTGAACTCATTTTGAGATTACATAAAAAATAATCTTTTAATAC	Fungi	Mucoromycota	Umbelopsidomycetes	Umbelopsidales	Umbelopsidaceae	Umbelopsis	Umbelopsis_angularis		Specific
OTU378	ACCTGCGGAGGGATCATTACCGAGAGACGGGGTCTAACCGGCCTCAACTCTTCTCATCCGTGTCTACATACCAGTGTTGCTTTGGCGAGCCTCGGGCTTGTTCCGGGGAGTTCACGCTCCTTCGCCCGCCAAAGGCCCATATAAAACCTGCTATCAGTGTCGTCCGAGTAAACATATAATAATCAA	Fungi	Ascomycota	Lecanoromycetes	Caliciales	Physciaceae	Physcia	Physcia_dubia		Specific
OTU379	ACCTGCGGAAGGATCATTACTGGGTCGACGCCTCCGGGCACATCCCCCACCCTTTGTAGCCGCGGCCAGGATTCGGCGCCTGGCGGAACCACCCCCCGCTCGCGGGGGGCTCCGCCTGCCGGAATCAGCCAACCCTGCCTAGAAGTTGAAGTCTGAGAACAAGTTAAATCAAATAA	Fungi	Ascomycota	Dothideomycetes	Venturiales	Sympoventuriaceae	Fusicladium	Fusicladium_proteae*
OTU380	ACCTGCGGAAGGATCATTACTGGGTCGACGCCTCCTGGCACATCCCCCACCCTTTGTAACCGCGGCCAGGATTCGGCGCCTGGCGGAACCACCCCCCGCTCGCGGGGGGCTCCGCCTGCCGGAATCAGCCAACCCTGCCTAGAAGTTGAAGTCTGAGAACAAGTTAAATCAAATAA	Fungi	Ascomycota	Dothideomycetes	Venturiales	Sympoventuriaceae	Fusicladium	Fusicladium_proteae*
OTU381	ACCTGCGGAAGGATCATTAATGGGTCGACGCCTCCGGGCACATCCCCCACCCTTTGTAACCGCGGCCAGGATTCGGCGCCTGGCGGAACCACCCCCCGCCCGCGGGGGGCCCCGCCTGCCGGAATCAGCCAACCCTGCCTAGAAGTTGAAGTCTGAGAACAAGTTAAATCAAATAA	Fungi	Ascomycota	Dothideomycetes	Venturiales	Sympoventuriaceae	Fusicladium	Fusicladium_proteae*
OTU382	ACTGCGGAAGGATCATTAATGGGTCGACGCCTCCGGGCACATCCCCCACCCTTTGTAACCGCGGCCAGGATTCGGCGCCTGGCGGAACTACCCCCCGCTCGCGGGGGGCTCCGCCTGCCGGAATCAGCCAACCCTGCCTAGAAGTTGAAGTCTGAGAACAAGTTAAATCAAATAA	Fungi	Ascomycota	Dothideomycetes	Venturiales	Sympoventuriaceae	Fusicladium	Fusicladium_proteae*
OTU383	ACCTGCGGAAGGATCATTACACAATATGAAAGCGGGTTGGGACCTCACCTCGGTGAGGGCTCCAGCTTGTCTGAATTATTCACCCATGTCTTTTGCGCACTTCTTGTTTCCTGGGCGGGTTCGCCCGCCACCAGGACCAAACCATAAACCTTTTTGTAATTGCAATCAGCGTCAGTAAACAATGTAATTATTAC	Fungi	Ascomycota	Dothideomycetes	Pleosporales	Pleosporaceae	Stemphylium	Stemphylium_vesicarium
OTU384	ACCTGCGGAGGGATCATTAATGGGTCGACGCCTCCAGGCACATCCCCCACCCTTTGTAACCGCGGCCAGGATTCGGCGCCTGGCGGAACCACCCCCCGCTCGCGGGGGGCTCCGCCTGCCGGAATCAGCCAACCCTGCCTAGAAGTTGAAGTCTGAGAACAAGTTAAATCAAATAA	Fungi	Ascomycota	Dothideomycetes	Venturiales	Sympoventuriaceae	Fusicladium	Fusicladium_proteae*
OTU385	ACCTGCGGAGGGATCATTACTGGGTCGACGCCTCCGGGCACATCCCCCACCCTTTGTAACCGCGACCAGGATTCGGCGCCTGGCGGAACCACCCCCCGCTCGCGGGGGGCTCCGCCTGCCGGAATCAGCCAACCCTGCCTAGAAGTTGAAGTCTGAGAACAAGTTAAATCAAACAA	Fungi	Ascomycota	Dothideomycetes	Venturiales	Sympoventuriaceae	Fusicladium	Fusicladium_proteae*
OTU386	ACTCGGAGGGATCATTACTGGGTCGACGCCTCCGGGCACATCCCCCACCCTTTGTAACCGCGGCCAGGATTCGGCGCCTGGCGGAACCACCCCCCGCTCGCGGGGGGCTCCGCCTGCCGGAATCAGCCAACCCTGCCTAGAAGTTGAAGTCTGAGAACAAGTTAAATCAAATAA	Fungi	Ascomycota	Dothideomycetes	Venturiales	Sympoventuriaceae	Fusicladium	Fusicladium_proteae*
OTU387	ACCTCGGCAGGATCATTAATGGGTCGACGCCTCCGGGCACATCCCCCACCCTTTGTAACCGCGGCCAGGATTCGGCGCCTGGCGGAACCACCCCCCGCTCGCGGGGGGCTCCGCCTGCCGGAATCAGCCAACCCTGCCTAGAAGTTGAAGTCTGAGAACAAGTTAAATCAAATAA	Fungi	Ascomycota	Dothideomycetes	Venturiales	Sympoventuriaceae	Fusicladium	Fusicladium_proteae*
OTU388	ACCTGCGGAGGGATCATTAATGGGTCGACGCCTCCGGGCACATCCCCCACCCTTTGTAACTGCGGCCAGGATTCGGCGCCTGGCGGAACCACCCCCCGCTCGCGGGGGGCTCCGCCTGCCGGAATCAGCCAACCCTGCCTAGAAGTTGAAGTCTGAGAACAAGTTAAATCAAATAA	Fungi	Ascomycota	Dothideomycetes	Venturiales	Sympoventuriaceae	Fusicladium	Fusicladium_proteae*
OTU389	ACCTGCGGAGGGATCATTAATGGGTCGACGCCTCCGGGCACATCCCCCACCCTTTGTAACCGCGGCCAGGATTCGGCGCCTGGCGGAACCACCCCCCGCTCGCGGGGGGCTCCGCCTGCCGGAATCAACCAACCCTGCCTAGAAGTTGAAGTCTGAGAACAAGTTAAATCAAATAA	Fungi	Ascomycota	Dothideomycetes	Venturiales	Sympoventuriaceae	Fusicladium	Fusicladium_proteae*
OTU390	TTATTAAAAGTCAATGAGTGCACTTAATTGTGGCTCAGAAACCTTTATAAATCTTTTCACCCATTAACCCAAAGCTGTCTTGTGTTCCCTTATCTTGTATAAGGGTATAGCAATTCAGTAGTACGCATCATGGAAATTGCCTTTGTTGGAATGTTCAAGTTGCATTAACCCCCCCCTTATCA	Fungi	Basidiomycota	Pucciniomycetes	Pucciniales	Pucciniastraceae	Melampsoridium	Melampsoridium_betulinum		Specific
OTU391	ACCTGCGGAAGGATCATTAATGAAGTCTGGGCCTCGGCCCTCTCTCTTCTACACACTTGTGAACTTACACCGTTGCTTTGGCAGGTCTCCGGACGGGCGTCAGCCTCGAAGGTCAGGTCGAAAGACGCCTGCCAAAGACACTTATCCACCCTTTTTTAATTGTCTGAATCTTGTTTATAACAAATAAAATAA	Fungi	Ascomycota	Taphrinomycetes	Taphrinales	Taphrinaceae	Taphrina	Taphrina_carpini
OTU392	ACCTGCGGAAGGATCATTACCTTTCTGTCCTTTGGGACATTTGGCGGGGCTATGGTCTCCATAGTCTCTGTCTAAAACCGTGTCTTTTGCGTACTACTTGTTTCCTCGGCGGGCTTGCCCGCCGGTTGGACCCCTTAAAACTCTTTGCAATTGCAATCAGCGTCTGAATAATATAATAATTAC	Fungi	Ascomycota	Dothideomycetes	Pleosporales	Phaeosphaeriaceae	Bhatiellae	Bhatiellae_rosae		Specific
OTU393	ACCTGCGGAAGGATCATTACTGGGTCGACGCCTCCGGGCACATCCCCCACCCTTTGTAACCGCGGCCAGGATTCGGCGCCTGGCGGAACCACCCCCCGCTCGCGGGGGGCTCCGCCTGCCGGAATCAGCCAACCCTGCCTAGAAGTTGAAGTCTGAGAACAAGTTAAGTCAAATAA	Fungi	Ascomycota	Dothideomycetes	Venturiales	Sympoventuriaceae	Fusicladium	Fusicladium_proteae*
OTU394	ACCTGCGGAGGGATCATTAATGGGTCGACGCCTCCGGGCACATCCCCCACCCTTTGTAACCGCGGCCAGGATTCGGCGCCTGGCGGAACCACCCCCCGCTCGCGGGGGGCTCCGCCTGCCGGAATCGGCCAACCCTGCCTAGAAGTTGAAGTCTGAGAACAAGTTAAATCAAATAA	Fungi	Ascomycota	Dothideomycetes	Venturiales	Sympoventuriaceae	Fusicladium	Fusicladium_proteae*
OTU395	ACCTGCGGAGGGATCATTAATGGGTCGACGCCTCCGGGCACATCCCCCACCCTTTGTAACCGCGGCCAGGATTCGGCGCCTGGCGGAACCACCCCCCGCTCGCGGGGGGCTCCGCCTGCCGGAATCAGCCAACCCTGCCTAGAAGTTGAAGTCTGAGACCAAGTTAAATCAAATAA	Fungi	Ascomycota	Dothideomycetes	Venturiales	Sympoventuriaceae	Fusicladium	Fusicladium_proteae*
OTU396	ACCTGCGGAGGGATCATTAATGGGTCGACGCCTCCGGACACATCCCCCACCCTTTGTAACCGCGGCCAGGATTCGGCGCCTGGCGGAACCACCCCCCGCTCGCGGGGGGCTCCGCCTGCCGGAATCAGCCAACCCTGCCTAGAAGTTGAAGTCTGAGAACAAGTTAAATCAAATAA	Fungi	Ascomycota	Dothideomycetes	Venturiales	Sympoventuriaceae	Fusicladium	Fusicladium_proteae*
OTU397	ACCTGCGGAGGGATCATTAATGGGTCGACGCCTCCGGGCACATCCCCCACCCTTTGTAACCGCGGCCAGGATTCGGCGCCTGGCGGAACCACCCCCCGCTCGCGGGGGGCCCCGCCTGCCGGAATCAGCCAACCCTGCCTAGAAGTTGAAGTCTGAGAACAAGTTAAATCAAATAA	Fungi	Ascomycota	Dothideomycetes	Venturiales	Sympoventuriaceae	Fusicladium	Fusicladium_proteae*
OTU398	ACCTGCGGAGGGATCATTACACAATATGAAGGCGGGCTGGCCTCTCTCGGGAGGCTGGCCTTGCTGAATTATTCACCCGTGTCTTTTGCGTACTTCTTGTTTCCTTGGTGGGCTCGCCCACCACAAGGACAAACCATAAACCTTTTGTAATTGCAATCAGCGTCAGTAACAACATAATAATTAC	Fungi	Ascomycota	Dothideomycetes	Pleosporales	Pleosporaceae	Alternaria	Alternaria_eryngii	Specific
OTU399	ACCTGCGGAAGGATCATTACTGGGTCGACGCCTCCGGGCACATCCCCCACCCTTTGTAACCGCGGCCAGGATTCGGCGCCTGGCGGAACCACCCCCCGCTCGCGGGGGGCTCCGCCTGCCGGAATCAGCCAACCCTGCCTAGAAGTTGAAGTCTGAGAACAAGTCAAATCAAATAA	Fungi	Ascomycota	Dothideomycetes	Venturiales	Sympoventuriaceae	Fusicladium	Fusicladium_proteae*
OTU400	TTATCGAGTTAACTTTGCGAGTAAAGGAGGGGAGGGGGAGTTCTGATTGATGCTGGCCTTTCGGGGCATGTGCTCGTCGGATTTTCTTTCTTTTTCTTTGCTCCAAAATCCACTCAACCACTGTGCACTAATTCGAAGCCTTTTCCATTCGTTCGGTCCTCCCCGTCAAAAGGGAGCAGCTCCTCTTTCTCTTTCGGGGGGAAGGGTTGAGTCGGGGCTTAGCGGAAGGGAAAGGTTTTCGAGCCTTTTTCATACAAAAACTATTATATTGTCTTGTAGAATGTT	Fungi	Basidiomycota	Agaricomycetes	Hymenochaetales	Schizoporaceae	Hyphodontia	Hyphodontia_barba-jovis
OTU401	ACCTGGCGGAAGGATCATTAATGGGTCGACGCCTCCGGGCACATCCCCCACCCTTTGTAACCGCGGCCAGGATTCGGCGCCTGGCGGAACCACCCCCCGCTCGCGGGGGGCTCCGCCTGCCGGAATCAGCCAACCCTGCCTAGAAGTTGAAGTCTGAGAACAAGTTAAATCAAATAA	Fungi	Ascomycota	Dothideomycetes	Venturiales	Sympoventuriaceae	Fusicladium	Fusicladium_proteae*
OTU402	ACCTGCGGAGGGATCATTAATGTGTCGACGCCTCCGGGCACATCCCCCACCCTTTGTAACCGCGGCCAGGATTCGGCGCCTGGCGGAACCACCCCCCGCTCGCGGGGGGCTCCGCCTGCCGGAATCAGCCAACCCTGCCTAGAAGTTGAAGTCTGAGAACAAGTTAAATCAAATAA	Fungi	Ascomycota	Dothideomycetes	Venturiales	Sympoventuriaceae	Fusicladium	Fusicladium_proteae*
OTU403	ACCTGCGGAGGGATCATTATTGAAGTTTAACTCAGAGGGTTGTAGCTGGCTCCTCCAAGAGCATGTGCACGCCCTTTGTCTTTACTCTTTTCCACCTGTGCACCTTTTGTAGACCATGAGTGAACTCTCGAGAGCGTTGGCAACGACGTGATCGGTTTGGGGATTTGCGTTCAGCTTTCCCTGTAGCTCGTGGTTTATGTCTTATAAACTCTATAGTCTGTTTTGAATGTCTTATGGGTTTTGCGCTGTAATGGTGCGACCTTTATAAACTATAC	Fungi	Basidiomycota	Agaricomycetes	Agaricales	Tricholomataceae	Baeospora	Baeospora_myosura
OTU404	ACCTGCGGAAGGATCATTACTGGGTCGACGCCTCCGGGCACATCCCCCACCCTTTGTAACCGCGGCCAGGATTCGGCGCCTAGCGGAACCACCCCCCGCTCGCGGGGGGCTCCGCCTGCCGGAATCAGCCAACCCTGCCTAGAAGTTGAAGTCTGAGAACAAGTTAAATCAAATAA	Fungi	Ascomycota	Dothideomycetes	Venturiales	Sympoventuriaceae	Fusicladium	Fusicladium_proteae*
OTU405	ACCTGCGGAAGGATCATTACAGAGCGTGAAGACCTCGGCCCCTCCGCGGCGCAAGTCGAGGTTGAGGGGAACATGCCGGGGTCGACCCTCCCACCCGTGTCGATTTATTCTCCTGTTGCTTTGGCAGGCCGGGGCGCCTTGGCGCTCCGCTGGCCCCCTGGGCTGGAGCGTGCCTGCCAGAGAAAATGTTGTCAACTCGTGTGATTGGTGAAGTCTGAGGAATCATGTGGGAAATTAGTTAA	Fungi	Ascomycota	Leotiomycetes	Erysiphales	Erysiphaceae	Phyllactinia	Phyllactinia_fraxini
OTU406	ACCTGCGGAGGGATCATTAATGGGTCGACGCCTCCGGGCACATCCCCCACCCTTTGTAACCGCGGCCAGGATTCGGCGCCTGGCGGAACCACCCCCCGCTCGCGGGGGGCTCCGCCTGCCGGAATCAGCCAACCCTGCCTAGAAGTTGACGTCTGAGAACAAGTTAAATCAAATAA	Fungi	Ascomycota	Dothideomycetes	Venturiales	Sympoventuriaceae	Fusicladium	Fusicladium_proteae*
OTU407	ACCTGTGGAAGGATCATTACTGGGTCGACGCCTCCGGGCACATCCCCCACCCTTTGTAACCGCGGCCAGGATTCGGCGCCTGGCGGAACCACCCCCCGCTCGCGGGGGGCTCCGCCTGCCGGAATCAGCCAACCCTGCCTAGAAGTTGAAGTCTGAGAACAAGTTAAATCAAATAA	Fungi	Ascomycota	Dothideomycetes	Venturiales	Sympoventuriaceae	Fusicladium	Fusicladium_proteae*
OTU408	ACCTGCGGAGGGATCATTACCGAGTGAGGGCCTTCGGGCTCGACCTCCAACCCTTTGTGAACACATCTTGTTGCTTCGGGGGCGACCCTGCCGTTCCGACGGCGAGCGCCCCCGGAGGCCTTCAAACACTGCATCTTTGCGTCGGAGTTTAAGTAAATTTAAACAA	Fungi	Ascomycota	Dothideomycetes	Mycosphaerellales	Mycosphaerellaceae	Sphaerulina	Sphaerulina_pseudovirgaureae
OTU409	ACTGCGGAAGGATCATTAATGGGTCGACGCCTCCGGGCACATCCCCCACCCTTTGTAACCGCGGTCAGGATTCGGCGCCTGGCGGAACCACCCCCCGCTCGCGGGGGGCTCCGCCTGCCGGAATCAGCCAACCCTGCCTAGAAGTTGAAGTCTGAGAACAAGTTAAATCAAATAA	Fungi	Ascomycota	Dothideomycetes	Venturiales	Sympoventuriaceae	Fusicladium	Fusicladium_proteae*
OTU410	ACCTGCGGAGGGATCATTAATGGGTCGACGCCTCCGGGCACATCCCCCACCCTTTGTAACCGCGACCAGGATTCGGCGCCTGGCGGAACCACCCCCCGCTCGCGGGGGGCTCCGCCTGCCGGAATCAGCCAACCCTGCCTAGAAGTTGAAGTCTGAGAACAAGTTAAATCAAATAA	Fungi	Ascomycota	Dothideomycetes	Venturiales	Sympoventuriaceae	Fusicladium	Fusicladium_proteae*
OTU411	ACCGCGGAGGGATCATTAAAGAGTAAGGGTGCTCAGCGCCCGACCTCCAACCCTTTGTTGTTAAAACTACCTTGTTGCTTTGGCGGGACCGCTCGGTCTCGAGCCGCTGGGGATTCGTCCCAGGCGAGCGCCCGCCAGAGTTAAACCAAACTCTTGTTATTTAACCGGTCGTCTGAGTTAAAATTTTGAATAAATCAA	Fungi	Ascomycota	Dothideomycetes	Dothideales	Saccotheciaceae	NA	NA
OTU412	ACCTGCGGAGGGATCATTAATGGGTCGACGCCTCCGGGCACATCCCCCACCCTTTGTAACCGCGGCCAGGATTCGGCGCCTGGCGGAACCACCCCCCGCTCGCGGGGGGCTCCGCCTGCCGGAATCAGCCAACCCTGCCTAGAAGTTGAAGTCTGAGAACTAGTTAAATCAAATAA	Fungi	Ascomycota	Dothideomycetes	Venturiales	Sympoventuriaceae	Fusicladium	Fusicladium_proteae*
OTU413	ACCTGCGGAGGGATCATTAATGGGTCGACGCCTCCGGGCACATCCCCCACCCTTTGTAACCGCGGCCGGGATTCGGCGCCTGGCGGAACCACCCCCCGCTCGCGGGGGGCTCCGCCTGCCGGAATCAGCCAACCCTGCCTAGAAGTTGAAGTCTGAGAACAAGTTAAATCAAATAA	Fungi	Ascomycota	Dothideomycetes	Venturiales	Sympoventuriaceae	Fusicladium	Fusicladium_proteae*
OTU414	ACCTGCGGAAGGATCATTAATGGGTCGACGCCTCCGGGCACATCCCCCACCCTTTGTAACCGCGGCCAGGATTCGGCGCCTGGCGGAACTACCCCCCGCTCGCGGGGGGCTCCGCCTGCCGGAATCAGCCAACCCTGCCTAGAAGTTGAAGTCTGAGAACAAGTTAAATCAAACAA	Fungi	Ascomycota	Dothideomycetes	Venturiales	Sympoventuriaceae	Fusicladium	Fusicladium_proteae*
OTU415	ACCTGCGGAAGGATCATTAATAATGCTCTCTGGCTTCGGTCAGTTGAGTTCAATGAGTGCCTTCTCTTCGGAGTTGGCCATCCATACACACCGTGAACTGTGGCTTCGGCCATCACAAACTGTTAGTAATGAATGTAATATTATAACAAAAACAA	Fungi	Basidiomycota	Tremellomycetes	Tremellales	Bulleribasidiaceae	Vishniacozyma	Vishniacozyma_carnescens
OTU416	ACCTGCGGAGGGATCATTAATGGGTCGACGCCTCCGGGCACATCCCCCACCCTTTGTAACCGCGGCCAGGATTCGGCGCCTGGCGGAACCACCCCCCGCTCGCGGGGGGCTCCGCCTGCCGGAATCAGCCAACCCTGCCTAGAAGTTTAAGTCTGAGAACAAGTTAAATCAAATAA	Fungi	Ascomycota	Dothideomycetes	Venturiales	Sympoventuriaceae	Fusicladium	Fusicladium_proteae*
OTU417	ACTTGCGGAAGGATCATTACTGGGTCGACGCCTCCGGGCACATCCCCCACCCTTTGTAACCGCGGCCAGGATTCGGCGCCTGGCGGAACCACCCCCCGCTCGCGGGGGGCTCCGCCTGCCGGAATCAGCCAACCCTGCCTAGAAGTTGAAGTCTGAGAACAAGTTAAATCAAATAA	Fungi	Ascomycota	Dothideomycetes	Venturiales	Sympoventuriaceae	Fusicladium	Fusicladium_proteae*
OTU418	ACCTCGGAGGGATCATTACTGGGTCGACGCCTCCGGGCACATCCCCCACCCTTTGTAACCGCGGCCAGGATTCGGCGCCTGGCGGAACCACCCCCCGCTCGCGGGGGGCCCCGCCTGCCGGAATCAGCCAACCCTGCCTAGAAGTTGAAGTCTGAGAACAAGTTAAATCAAATAA	Fungi	Ascomycota	Dothideomycetes	Venturiales	Sympoventuriaceae	Fusicladium	Fusicladium_proteae*
OTU419	ACCTGCGGAGGGATCATTAATGGGTCGACGCCTCCGGGCACATCCCCCACCCTTTGTAACCGCGGCCAGGATTCGGCGCCTGGCGGAACCACCCCCCGCTCGCGGGGGGCTCCGCCTGCCGGAATCAGCCAACCCTGCCTAGAAGTTGGAGTCTGAGAACAAGTTAAATCAAATAA	Fungi	Ascomycota	Dothideomycetes	Venturiales	Sympoventuriaceae	Fusicladium	Fusicladium_proteae*
OTU420	ACCTGGAGGGATCATTAATGGGTCGACGCCTCCGGGCACATCCCCCACCCTTTGTAACCGCGGCCAGGATTCGGCGCCTGGCGGAACCACCCCCCGCTCGCGGGGGGCTCCGCCTGCCGGAATCAGCCAACCCTGCCTAGAAGTTGAAGTCTGAGAACAAGTTAAATCAAACAA	Fungi	Ascomycota	Dothideomycetes	Venturiales	Sympoventuriaceae	Fusicladium	Fusicladium_proteae*
OTU421	ACCTGCGGAGGGATCATTACAGAGTGAAGGGCCCCCGGCCCGACCTCCAACCCATTGTGATATATACCTCTGTTGCCTCGGGGGCGACCCGGCTCTGCGCTGGAGCCTCCGATGGACCACATTTAAACACTTGCATCTATGCGTCGGATTATAAAGTTTAAATTATTAA	Fungi	Ascomycota	Dothideomycetes	Capnodiales	Capnodiales_fam_Incertae_sedis	Capnodiales_gen_Incertae_sedis	Capnodiales_sp		Specific
OTU422	ACCTGCGGAGGGATCATTAATGGGTCGACGCCTCCGGGCACATCCCCCACCCTTTGTAACCGTGGCCAGGATTCGGCGCCTGGCGGAACCACCCCCCGCTCGCGGGGGGCTCCGCCTGCCGGAATCAGCCAACCCTGCCTAGAAGTTGAAGTCTGAGAACAAGTTAAATCAAATAA	Fungi	Ascomycota	Dothideomycetes	Venturiales	Sympoventuriaceae	Fusicladium	Fusicladium_proteae*
OTU423	ACCTGCGGAGGGATCATTAATGGGTCGACGCCTCCGGGCACATCCCCACCCTTTGTAACCGCGGCCAGGATTCGGCGCCTGGCGGAACCACCCCCCGCTCGCGGGGGGCTCCGCCTGCCGGAATCAGCCAACCCTGCCTAGAAGTTGAAGTCTGAGAACAAGTTAAATCAAATAA	Fungi	Ascomycota	Dothideomycetes	Venturiales	Sympoventuriaceae	Fusicladium	Fusicladium_proteae*
OTU424	ACTGCGGAGGGATCATTAATGGGTCGACGCCTCCGGGCACATCCCCCACCCTTTGTAACTGCGGCCAGGATTCGGCGCCTGGCGGAACCACCCCCCGCTCGCGGGGGCCTCCGCCTGCCGGAATCAGCCAACCCTGCCTAGAAGTTGAAGTCTGAGAACAAGTTAAATCAAATAA	Fungi	Ascomycota	Dothideomycetes	Venturiales	Sympoventuriaceae	Fusicladium	Fusicladium_proteae*
OTU425	ACCTGCGGAAGGATCATTAATAGTGCCCATTGATGCAAATCATTGGGTTAGATCTGCCCTTATCGCAAGATGAGGGCTTCCATATACACCGTGAACTGTGGCTTCGGCCATCACAAACTGTTAGTAATGAATGTAATATCATAACAAAAACAA	Fungi	Basidiomycota	Tremellomycetes	Tremellales	Bulleribasidiaceae	Vishniacozyma	Vishniacozyma_victoriae		Specific
OTU426	ACCTGCGGAGGGATCATTACTGGGTCGACGCCTCCGGGCACATCCCCCACCCTTTGTAACCGCGGCCAGGATTCGGCGCCTGGCGGAACCACCCCCCGCTCGCGGGGGGCTCCGCCTGCCGGAATCAGCCAACCCTGCCTAGAAGTTGAAGTCTGAGAACAAGTTAAATCAATAA	Fungi	Ascomycota	Dothideomycetes	Venturiales	Sympoventuriaceae	Fusicladium	Fusicladium_proteae*
OTU427	ACCTGCGGAAGGATCATTACTGGGTCGACGCCTCCGGGCACATCCCCCACCCTTTGTAACCGCGGCCAGGATTCGGCGCCTGGCGGAACCACCCCCCGCTCGGGGGGGGCTCCGCCTGCCGGAATCAGCCAACCCTGCCTAGAAGTTGAAGTCTGAGAACAAGTTAAATCAAATAA	Fungi	Ascomycota	Dothideomycetes	Venturiales	Sympoventuriaceae	Fusicladium	Fusicladium_proteae*
OTU428	ACCTGCGGAGGGATCATTACCGAGTGAGGGTTCTGGCCCGACCTCCAACCCTGTGTTAAAAAATCCATGTTGCCTCGGGGGCGACCCGGCCTTTGTTGGTCGGGGCCCCCGGTGGACCATTCAACTCTGCATCCTTGCGTCGGAGTATAAAGCAAATGAATAAA	Fungi	Ascomycota	Dothideomycetes	NA	NA	NA	NA		Specific
OTU429	ACCTGCGGAGGGATCATTAATGAAATGTAAGGATGCTCTTTTTAGAGGTCCGACCAAATCATTTTCCTTTCTACACTGTGCACACACTACACTTTTTACACCTTTTTTAACTCTTCAGTTTTAAGAATGTATAACAGTCTCTTTTTTGAGCATAAATAAAATAA	Fungi	Basidiomycota	Cystobasidiomycetes	Cystobasidiomycetes_ord_Incertae_sedis	Buckleyzymaceae	Buckleyzyma	Buckleyzyma_aurantiaca
OTU430	ACCTGCGGAGGGATCATTAATAATGCTCTCTGGCTTCGGTCAGTTGAGTTCAATGAGTGCCTTCTCTTCGGAGTTGGCCATCCATACACACCGTGAACTGTGGCTTCGGCCATCACAAACTGTTAGTAATGAATGTAATATCATAACAAAAACAA	Fungi	Basidiomycota	Tremellomycetes	Tremellales	Bulleribasidiaceae	Vishniacozyma	Vishniacozyma_carnescens
OTU431	ACCTGCGGAGGGATCATTAGTGAATTAAAGGGATTTTCCATTCTCATGGATTCCCGAACCCTCACCTTTATCCAATTACACCTGTGCACTGTTGGTTAGGTGTCTCCAATTTAGGAGATTCATCTGCCAACGCCAAATTTAACAAACCCTGAGTTTATTGAATGTGAATTAACTATGCCTTTAGTTGGGCAGAAAATTAATAC	Fungi	Basidiomycota	Exobasidiomycetes	Microstromatales	Microstromataceae	Microstroma	Microstroma_sp
OTU432	ACCTGCGGAAGGATCATTAATGGGTCGACGCCTCCGGGCACATCCCCCACCCTTTGTAACTGCGGCCAGGATTCGGCGCCTGGCGGAACCACCCCCCGCTTGCGGGGGGCCCCGCCTGCCGGAATCAGCCAACCCTGCCTAGAAGTTGAAGTCTGAGAACAAGTTAAATCAAATAA	Fungi	Ascomycota	Dothideomycetes	Venturiales	Sympoventuriaceae	Fusicladium	Fusicladium_proteae*
OTU433	ACCTGCGAAGGATCATTAATGGGTCGACGCCTCCGGGCACATCCCCCACCCTTTGTAACTGCGGCCAGGATTCGGCGCCTGGCGGAACCACCCCCCGCTCGCGGGGGGCTCCGCCTGCCGGAATCAGCCAACCCTGCCTAGAAGTTGAAGTCTGAGAACAAGTTAAATCAAATAA	Fungi	Ascomycota	Dothideomycetes	Venturiales	Sympoventuriaceae	Fusicladium	Fusicladium_proteae*
OTU434	ACCGCGGCGGGATCATTAATGGGTCGACGCCTCCGGGCACATCCCCCACCCTTTGTAACCGCGGCCAGGATTCGGCGCCTGGCGGAACCACCCCCCGCTCGCGGGGGGCTCCGCCTGCCGGAATCAGCCAACCCTGCCTAGAAGTTGAAGTCTGAGAACAAGTTAAATCAAATAA	Fungi	Ascomycota	Dothideomycetes	Venturiales	Sympoventuriaceae	Fusicladium	Fusicladium_proteae*
OTU435	ACCTGCGGAGGGATCATTAATGGGTCGACGCCTCCGGGCACATCCCCCACCCTTTGTAACCGCGGCCAGGATTCGGCGCCTAGCGGAACCACCCCCCGCTCGCGGGGGGCTCCGCCTGCCGGAATCAGCCAACCCTGCCTAGAAGTTGAAGTCTGAGAACAAGTTAAATCAAATAA	Fungi	Ascomycota	Dothideomycetes	Venturiales	Sympoventuriaceae	Fusicladium	Fusicladium_proteae*
*Fusicladium proteae is a synonym of F. Fraxini.
