# Supplementary material for: Mother trees of common ash (Fraxinus excelsior) disperse different sets of mycobiome through their seed wings
Source: BMC Res Notes. 2024 Jul 30;17:213. doi: 10.1186/s13104-024-06863-z (PMC11289985; doi:10.1186/s13104-024-06863-z)
Supplement: Supplementary file 2 — Supplementary Material 2. [file 13104_2024_6863_MOESM2_ESM.xlsx]

## Sheet: Sheet1
Table S2 PERMANOVA of community composition of seeds of F. excelsior genotype 33 and 35
	Df	SumOfSqs	R2	F	Pr(>F)
Tissue type	1	0.7058	0.1074	13.0316	0.000999
Genotype	1	0.0577	0.00878	1.0653	0.342657
Tissue type:Genotype	1	0.0674	0.01026	1.2444	0.250749
Residual	106	5.7414	0.87357
Total	109	6.5724	1
Table S3 Pairwise PERMANOVA of community composition between and across tissue types of seeds of F. excelsior genotype 33 and 35
	Genotype33.Stalk	Genotype33.Wing	Genotype35.Stalk
Genotype33.Wing	0.0139
Genotype35.Stalk	0.2145	0.115757
Genotype35.Wing	<0.0001	0.0405	<0.001
